# Supplementary material for: 4-[(E)-(2,4-Difluoro­phen­yl)(hydroxy­imino)meth­yl]piperidinium picrate
Source: Acta Crystallogr Sect E Struct Rep Online. 2009 Sep 5;65(Pt 10):o2365–6. doi: 10.1107/S1600536809035363 (PMC2970333; doi:10.1107/S1600536809035363)
Supplement: Supplementary file 1 [file e-65-o2365-sup1.cif]

##############################################################################
###                                                                        ###
###        Electronic paper (Acta Crystallographica Section E)             ###
###                                                                        ###
##############################################################################
#                                                                            #
# This CIF contains the data in a paper accepted for publication in Acta     #
# Crystallographica Section E. It conforms to the requirements of Notes      #
# for Authors for Section E, and has been peer reviewed under the auspices   #
# of the IUCr Commission on Journals.                                        #
#                                                                            #
# Full details of the Crystallographic Information File format               #
# are given in the paper "The Crystallographic Information File (CIF):       #
# a New Standard Archive File for Crystallography" by S. R. Hall, F. H.      #
# Allen and I. D. Brown [Acta Cryst. (1991), A47, 655-685].                  #
#                                                                            #
# The current version of the core CIF dictionary is obtainable from          #
# ftp://ftp.iucr.org/pub/cif_core.dic. The current version number is 2.4.    #
#                                                                            #
# Software is freely available for graphical display of the structure(s) in  #
# this CIF.  For information consult the CIF home page http://www.iucr.org/  #
# cif/home.html                                                              #
#                                                                            #
# This file may be used for bona fide research purposes within the           #
# scientific community so long as proper attribution is given to the journal # 
# article from which it was obtained.                                        #
#                                                                            #
##############################################################################
                                             
data_global
_audit_creation_method     SHELXL-97
_journal_date_recd_electronic     2009-07-31
_journal_date_accepted     2009-09-02
_journal_name_full     'Acta Crystallographica, Section E'
_journal_year     2009
_journal_volume     65
_journal_issue     10
_journal_page_first     o2365
_journal_page_last     o2366
_journal_paper_category     QO
_journal_coeditor_code     ZQ2003
_publ_contact_author_name     'Butcher, Ray J.'
_publ_contact_author_address
;
Department of Chemistry
Howard University
525 College Street NW
Washington DC 20059, USA
;
_publ_contact_author_email     rbutcher99@yahoo.com
_publ_contact_author_fax     ?
_publ_contact_author_phone     '703 585-6631'
_publ_section_title
;
4-[(<i>E</i>)-(2,4-Difluorophenyl)(hydroxyimino)methyl]piperidinium picrate
;
loop_
    _publ_author_name
    _publ_author_address
    'Jasinski, Jerry P.'
;
Department of Chemistry
Keene State College
229 Main Street
Keene, NH 03435-2001, USA
;
    'Butcher, Ray J.'
;
Department of Chemistry
Howard University
525 College Street NW
Washington
DC 20059, USA
;
    'Yathirajan, H. S.'
;
Department of Studies in Chemistry
University of Mysore
Manasagangotri, Mysore 570 006, India
;
    'Mallesha, L.'
;
Department of Studies in Chemistry
University of Mysore
Manasagangotri, Mysore 570 006, India
;
    'Mohana, K. N.'
;
Department of Studies in Chemistry
University of Mysore
Manasagangotri, Mysore 570 006, India
;
data_I
_chemical_name_systematic
;
4-[(<i>E</i>)-(2,4-Difluorophenyl)(hydroxyimino)methyl]piperidinium picrate
;
_chemical_name_common     ?
_chemical_formula_moiety     'C12 H15 F2 N2 O +, C6 H2 N3 O7 -'
_chemical_formula_sum     'C18 H17 F2 N5 O8'
_chemical_formula_iupac     'C12 H15 F2 N2 O +, C6 H2 N3 O7 -'
_chemical_formula_weight     469.37
_chemical_melting_point     ?
_symmetry_cell_setting     monoclinic
_symmetry_space_group_name_H-M     'P 21/n'
_symmetry_space_group_name_Hall     '-P 2yn'
loop_
    _symmetry_equiv_pos_as_xyz
    'x, y, z'
    '-x+1/2, y+1/2, -z+1/2'
    '-x, -y, -z'
    'x-1/2, -y-1/2, z-1/2'
_cell_length_a     6.0926(4)
_cell_length_b     13.5364(8)
_cell_length_c     24.0417(14)
_cell_angle_alpha     90.00
_cell_angle_beta     92.671(6)
_cell_angle_gamma     90.00
_cell_volume     1980.63(19)
_cell_formula_units_Z     4
_cell_measurement_reflns_used     4482
_cell_measurement_theta_min     4.9
_cell_measurement_theta_max     74.1
_cell_measurement_temperature     110(2)
_exptl_crystal_description     chunk
_exptl_crystal_colour     'pale yellow'
_exptl_crystal_size_max     0.49
_exptl_crystal_size_mid     0.45
_exptl_crystal_size_min     0.38
_exptl_crystal_density_diffrn     1.574
_exptl_crystal_density_meas     ?
_exptl_crystal_density_method     'not measured'
_exptl_crystal_F_000     968
_exptl_absorpt_coefficient_mu     1.196
_exptl_absorpt_correction_type     multi-scan
_exptl_absorpt_process_details     '(CrysAlis Pro; Oxford Diffraction, 2009)'
_exptl_absorpt_correction_T_min     0.73345
_exptl_absorpt_correction_T_max     1.00000
_exptl_special_details
;
CrysAlisPro, Oxford Diffraction Ltd.,
Version 1.171.33.34d (release 27-02-2009 CrysAlis171 .NET)
(compiled Feb 27 2009,15:38:38)
Empirical absorption correction using spherical harmonics,
 implemented in SCALE3 ABSPACK scaling algorithm.
;
_diffrn_ambient_temperature     110(2)
_diffrn_radiation_type     CuK\a
_diffrn_radiation_wavelength     1.54184
_diffrn_radiation_source     'Enhance (Cu) X-ray Source'
_diffrn_radiation_monochromator     graphite
_diffrn_measurement_device_type
;
Oxford Diffraction Xcalibur diffractometer with a Ruby (Gemini Cu) detector
;
_diffrn_measurement_method     \w
_diffrn_detector_area_resol_mean     10.5081
_diffrn_reflns_number     7628
_diffrn_reflns_av_R_equivalents     0.017
_diffrn_reflns_av_sigmaI/netI     0.018
_diffrn_reflns_theta_min     4.9
_diffrn_reflns_theta_max     74.1
_diffrn_reflns_theta_full     67.5
_diffrn_measured_fraction_theta_max     0.969
_diffrn_measured_fraction_theta_full     0.996
_diffrn_reflns_limit_h_min     -6
_diffrn_reflns_limit_h_max     7
_diffrn_reflns_limit_k_min     -11
_diffrn_reflns_limit_k_max     16
_diffrn_reflns_limit_l_min     -29
_diffrn_reflns_limit_l_max     29
_diffrn_standards_number     0
_diffrn_standards_interval_count     ?
_diffrn_standards_interval_time     ?
_diffrn_standards_decay_%     <2%
_refine_special_details
;
Refinement of <i>F</i>^2^ against ALL reflections. The weighted <i>R</i>-factor
<i>wR</i> and goodness of fit <i>S</i> are based on <i>F</i>^2^, conventional
<i>R</i>-factors <i>R</i> are based on <i>F</i>, with <i>F</i> set to zero for
negative <i>F</i>^2^. The threshold expression of <i>F</i>^2^ >
\s(<i>F</i>^2^) is used only for calculating <i>R</i>-factors(gt) <i>etc</i>.
and is not relevant to the choice of reflections for refinement.
<i>R</i>-factors based on <i>F</i>^2^ are statistically about twice as large
as those based on <i>F</i>, and <i>R</i>- factors based on ALL data will be
even larger.
;
_reflns_number_total     3910
_reflns_number_gt     3475
_reflns_threshold_expression     I>2\s(I)
_refine_ls_structure_factor_coef     Fsqd
_refine_ls_matrix_type     full
_refine_ls_R_factor_all     0.047
_refine_ls_R_factor_gt     0.042
_refine_ls_wR_factor_gt     0.112
_refine_ls_wR_factor_ref     0.115
_refine_ls_goodness_of_fit_ref     1.05
_refine_ls_restrained_S_all     1.05
_refine_ls_number_reflns     3910
_refine_ls_number_parameters     303
_refine_ls_number_restraints     0
_refine_ls_hydrogen_treatment     constr
_refine_ls_weighting_scheme     calc
_refine_ls_weighting_details
         'calc w=1/[\s^2^(Fo^2^)+(0.0619P)^2^+1.0569P] where P=(Fo^2^+2Fc^2^)/3'
_atom_sites_solution_hydrogens     geom
_atom_sites_solution_primary     direct
_atom_sites_solution_secondary     difmap
_refine_ls_shift/su_max     0.00
_refine_ls_shift/su_mean     0.00
_refine_diff_density_max     0.30
_refine_diff_density_min     -0.30
_refine_ls_extinction_method     none
_refine_ls_extinction_coef     ?
loop_
    _atom_type_symbol
    _atom_type_description
    _atom_type_scat_dispersion_real
    _atom_type_scat_dispersion_imag
    _atom_type_scat_source
    'C' 'C' 0.0181 0.0091
                         'International Tables Vol C Tables 4.2.6.8 and 6.1.1.4'
    'H' 'H' 0.0000 0.0000
                         'International Tables Vol C Tables 4.2.6.8 and 6.1.1.4'
    'N' 'N' 0.0311 0.0180
                         'International Tables Vol C Tables 4.2.6.8 and 6.1.1.4'
    'O' 'O' 0.0492 0.0322
                         'International Tables Vol C Tables 4.2.6.8 and 6.1.1.4'
    'F' 'F' 0.0727 0.0534
                         'International Tables Vol C Tables 4.2.6.8 and 6.1.1.4'
_computing_data_collection     '<i>CrysAlis Pro</i> (Oxford Diffraction, 2009)'
_computing_cell_refinement     '<i>CrysAlis RED</i> (Oxford Diffraction, 2009)'
_computing_data_reduction     '<i>CrysAlis RED</i> (Oxford Diffraction, 2009)'
_computing_structure_solution     '<i>SHELXS97</i> (Sheldrick, 2008)'
_computing_structure_refinement     '<i>SHELXL97</i> (Sheldrick, 2008)'
_computing_molecular_graphics     '<i>SHELXTL</i> (Sheldrick, 2008)'
_computing_publication_material     '<i>SHELXTL</i> (Sheldrick, 2008)'
loop_
    _atom_site_type_symbol
    _atom_site_label
    _atom_site_fract_x
    _atom_site_fract_y
    _atom_site_fract_z
    _atom_site_U_iso_or_equiv
    _atom_site_adp_type
    _atom_site_calc_flag
    _atom_site_refinement_flags
    _atom_site_occupancy
    _atom_site_disorder_assembly
    _atom_site_disorder_group
    F F1A 0.4117(3) 0.58470(13) 0.70084(6) 0.0326(4) Uani d P 0.631(4) A 1
    F F1B -0.0826(5) 0.4942(2) 0.55863(11) 0.0326(4) Uani d P 0.37 A 2
    F F2 -0.2362(2) 0.41781(9) 0.74432(5) 0.0519(4) Uani d . 1 . .
    O O1 0.3558(2) 0.44002(9) 0.54602(6) 0.0389(3) Uani d . 1 . .
    H H1A 0.4171 0.4159 0.5185 0.058 Uiso calc R 1 . .
    N N1 0.3999(3) 0.54236(11) 0.54919(6) 0.0309(3) Uani d . 1 . .
    N N2 0.5153(2) 0.88427(9) 0.55578(5) 0.0199(3) Uani d . 1 . .
    H H2A 0.5653 0.8665 0.5217 0.024 Uiso calc R 1 . .
    H H2B 0.5390 0.9509 0.5604 0.024 Uiso calc R 1 . .
    C C1 0.1660(3) 0.53694(11) 0.62919(6) 0.0214(3) Uani d . 1 . .
    C C2 0.2218(3) 0.53902(12) 0.68601(7) 0.0249(3) Uani d . 1 . .
    H H2 0.3559 0.5695 0.6982 0.030 Uiso calc PR 0.369(4) A 2
    C C3 0.0908(3) 0.49879(12) 0.72519(7) 0.0299(4) Uani d . 1 . .
    H H3A 0.1331 0.4999 0.7637 0.036 Uiso calc R 1 . .
    C C4 -0.1038(3) 0.45693(13) 0.70620(8) 0.0332(4) Uani d . 1 . .
    C C5 -0.1698(3) 0.45176(13) 0.65070(8) 0.0321(4) Uani d . 1 . .
    H H5A -0.3052 0.4218 0.6390 0.039 Uiso calc R 1 . .
    C C6 -0.0313(3) 0.49188(12) 0.61243(7) 0.0261(3) Uani d . 1 . .
    H H6 -0.0723 0.4885 0.5739 0.031 Uiso calc PR 0.631(4) A 1
    C C7 0.3115(3) 0.58538(12) 0.58942(6) 0.0221(3) Uani d . 1 . .
    C C8 0.3575(2) 0.69523(11) 0.59583(6) 0.0206(3) Uani d . 1 . .
    H H8A 0.3034 0.7169 0.6325 0.025 Uiso calc R 1 . .
    C C9 0.2332(3) 0.75380(13) 0.55000(7) 0.0273(4) Uani d . 1 . .
    H H9A 0.2810 0.7318 0.5132 0.033 Uiso calc R 1 . .
    H H9B 0.0738 0.7405 0.5516 0.033 Uiso calc R 1 . .
    C C10 0.2742(3) 0.86397(13) 0.55644(8) 0.0286(4) Uani d . 1 . .
    H H10A 0.1964 0.9001 0.5256 0.034 Uiso calc R 1 . .
    H H10B 0.2167 0.8873 0.5920 0.034 Uiso calc R 1 . .
    C C11 0.6425(3) 0.82942(11) 0.60045(7) 0.0237(3) Uani d . 1 . .
    H H11A 0.5979 0.8524 0.6374 0.028 Uiso calc R 1 . .
    H H11B 0.8012 0.8432 0.5977 0.028 Uiso calc R 1 . .
    C C12 0.6024(3) 0.71882(11) 0.59519(7) 0.0230(3) Uani d . 1 . .
    H H12A 0.6812 0.6842 0.6264 0.028 Uiso calc R 1 . .
    H H12B 0.6612 0.6947 0.5600 0.028 Uiso calc R 1 . .
    O O1B 0.48994(19) 0.91121(8) 0.44016(5) 0.0257(3) Uani d . 1 . .
    O O21B 0.7803(2) 0.77495(10) 0.47615(5) 0.0327(3) Uani d . 1 . .
    O O22B 1.01401(18) 0.74502(9) 0.41357(5) 0.0262(3) Uani d . 1 . .
    O O41B 0.7531(3) 0.69201(10) 0.22667(5) 0.0441(4) Uani d . 1 . .
    O O42B 0.4368(3) 0.74855(11) 0.19724(5) 0.0426(4) Uani d . 1 . .
    O O61B -0.0029(2) 0.93104(14) 0.31606(7) 0.0563(5) Uani d . 1 . .
    O O62B 0.1039(2) 0.97294(11) 0.39934(8) 0.0495(4) Uani d . 1 . .
    N N2B 0.8313(2) 0.77022(10) 0.42725(5) 0.0207(3) Uani d . 1 . .
    N N4B 0.5790(3) 0.73383(11) 0.23427(6) 0.0322(4) Uani d . 1 . .
    N N6B 0.1329(2) 0.93020(11) 0.35541(7) 0.0327(4) Uani d . 1 . .
    C C1B 0.4929(2) 0.86302(11) 0.39577(6) 0.0197(3) Uani d . 1 . .
    C C2B 0.6651(2) 0.79351(11) 0.38377(6) 0.0191(3) Uani d . 1 . .
    C C3B 0.6944(3) 0.75188(11) 0.33251(6) 0.0219(3) Uani d . 1 . .
    H H3BA 0.8174 0.7107 0.3266 0.026 Uiso calc R 1 . .
    C C4B 0.5401(3) 0.77135(12) 0.28969(6) 0.0249(3) Uani d . 1 . .
    C C5B 0.3567(3) 0.82860(12) 0.29821(7) 0.0268(4) Uani d . 1 . .
    H H5BA 0.2481 0.8377 0.2690 0.032 Uiso calc R 1 . .
    C C6B 0.3327(3) 0.87222(11) 0.34922(7) 0.0241(3) Uani d . 1 . .
loop_
    _atom_site_aniso_label
    _atom_site_aniso_U_11
    _atom_site_aniso_U_22
    _atom_site_aniso_U_33
    _atom_site_aniso_U_12
    _atom_site_aniso_U_13
    _atom_site_aniso_U_23
    F1A 0.0361(8) 0.0377(8) 0.0237(7) -0.0054(6) -0.0035(5) -0.0009(6)
    F1B 0.0361(8) 0.0377(8) 0.0237(7) -0.0054(6) -0.0035(5) -0.0009(6)
    F2 0.0645(8) 0.0379(6) 0.0566(8) -0.0099(6) 0.0386(6) 0.0049(5)
    O1 0.0580(8) 0.0199(6) 0.0410(7) -0.0143(6) 0.0276(6) -0.0133(5)
    N1 0.0441(8) 0.0187(7) 0.0313(7) -0.0118(6) 0.0156(6) -0.0087(6)
    N2 0.0251(6) 0.0157(6) 0.0189(6) 0.0022(5) 0.0021(5) 0.0010(5)
    C1 0.0263(8) 0.0147(7) 0.0235(8) 0.0008(6) 0.0064(6) -0.0009(6)
    C2 0.0305(8) 0.0187(7) 0.0259(8) 0.0016(6) 0.0055(6) -0.0020(6)
    C3 0.0466(10) 0.0196(8) 0.0243(8) 0.0054(7) 0.0104(7) 0.0013(6)
    C4 0.0428(10) 0.0196(8) 0.0390(10) 0.0010(7) 0.0229(8) 0.0028(7)
    C5 0.0254(8) 0.0229(8) 0.0488(11) -0.0027(7) 0.0106(7) -0.0037(7)
    C6 0.0282(8) 0.0209(8) 0.0293(8) 0.0014(6) 0.0040(7) -0.0026(6)
    C7 0.0259(7) 0.0205(8) 0.0203(7) -0.0040(6) 0.0032(6) -0.0024(6)
    C8 0.0265(8) 0.0183(7) 0.0175(7) -0.0021(6) 0.0050(6) -0.0023(6)
    C9 0.0177(7) 0.0291(9) 0.0347(9) 0.0012(6) -0.0053(6) -0.0001(7)
    C10 0.0221(8) 0.0257(8) 0.0378(9) 0.0083(6) 0.0004(7) 0.0045(7)
    C11 0.0259(8) 0.0185(7) 0.0259(8) -0.0014(6) -0.0080(6) 0.0022(6)
    C12 0.0238(8) 0.0164(7) 0.0277(8) -0.0002(6) -0.0077(6) 0.0025(6)
    O1B 0.0371(6) 0.0189(5) 0.0212(5) 0.0061(5) 0.0042(5) 0.0021(4)
    O21B 0.0333(6) 0.0485(8) 0.0163(5) 0.0145(6) 0.0005(5) -0.0001(5)
    O22B 0.0217(5) 0.0304(6) 0.0266(6) 0.0043(5) 0.0024(4) -0.0007(5)
    O41B 0.0744(10) 0.0356(7) 0.0227(6) 0.0128(7) 0.0063(6) -0.0007(5)
    O42B 0.0634(9) 0.0424(8) 0.0206(6) -0.0175(7) -0.0141(6) 0.0038(5)
    O61B 0.0276(7) 0.0832(12) 0.0574(9) 0.0107(7) -0.0072(6) 0.0273(9)
    O62B 0.0328(7) 0.0341(8) 0.0810(11) 0.0108(6) -0.0029(7) -0.0201(8)
    N2B 0.0226(6) 0.0205(6) 0.0189(6) 0.0015(5) 0.0000(5) -0.0005(5)
    N4B 0.0563(10) 0.0218(7) 0.0179(7) -0.0109(7) -0.0037(6) 0.0033(5)
    N6B 0.0222(7) 0.0233(7) 0.0525(10) -0.0023(6) -0.0006(6) 0.0156(7)
    C1B 0.0239(7) 0.0154(7) 0.0202(7) -0.0029(6) 0.0028(6) 0.0041(5)
    C2B 0.0213(7) 0.0175(7) 0.0183(7) -0.0028(6) -0.0002(5) 0.0029(6)
    C3B 0.0289(8) 0.0169(7) 0.0199(7) -0.0026(6) 0.0015(6) 0.0008(6)
    C4B 0.0373(9) 0.0192(7) 0.0180(7) -0.0076(7) -0.0019(6) 0.0020(6)
    C5B 0.0300(8) 0.0243(8) 0.0253(8) -0.0098(6) -0.0086(6) 0.0092(6)
    C6B 0.0216(7) 0.0188(7) 0.0318(8) -0.0019(6) -0.0007(6) 0.0081(6)
_geom_special_details
;
All e.s.d.'s (except the e.s.d. in the dihedral angle between two l.s. planes)
are estimated using the full covariance matrix. The cell e.s.d.'s are taken
into account individually in the estimation of e.s.d.'s in distances, angles
and torsion angles; correlations between e.s.d.'s in cell parameters are only
used when they are defined by crystal symmetry. An approximate (isotropic)
treatment of cell e.s.d.'s is used for estimating e.s.d.'s involving l.s.
planes.
;
loop_
    _geom_bond_atom_site_label_1
    _geom_bond_atom_site_label_2
    _geom_bond_site_symmetry_2
    _geom_bond_distance
    _geom_bond_publ_flag
    F2 C4 . 1.3563(19) ?
    O1 N1 . 1.4126(18) ?
    O1 H1A . 0.8400 ?
    N1 C7 . 1.270(2) ?
    N2 C11 . 1.4926(19) ?
    N2 C10 . 1.495(2) ?
    N2 H2A . 0.9200 ?
    N2 H2B . 0.9200 ?
    C1 C6 . 1.391(2) ?
    C1 C2 . 1.393(2) ?
    C1 C7 . 1.486(2) ?
    C2 C3 . 1.375(2) ?
    C2 H2 . 0.9500 ?
    C3 C4 . 1.373(3) ?
    C3 H3A . 0.9500 ?
    C4 C5 . 1.377(3) ?
    C5 C6 . 1.388(2) ?
    C5 H5A . 0.9500 ?
    C6 H6 . 0.9500 ?
    C7 C8 . 1.520(2) ?
    C8 C12 . 1.526(2) ?
    C8 C9 . 1.529(2) ?
    C8 H8A . 1.0000 ?
    C9 C10 . 1.519(2) ?
    C9 H9A . 0.9900 ?
    C9 H9B . 0.9900 ?
    C10 H10A . 0.9900 ?
    C10 H10B . 0.9900 ?
    C11 C12 . 1.521(2) ?
    C11 H11A . 0.9900 ?
    C11 H11B . 0.9900 ?
    C12 H12A . 0.9900 ?
    C12 H12B . 0.9900 ?
    O1B C1B . 1.2517(19) ?
    O21B N2B . 1.2317(17) ?
    O22B N2B . 1.2240(17) ?
    O41B N4B . 1.224(2) ?
    O42B N4B . 1.229(2) ?
    O61B N6B . 1.227(2) ?
    O62B N6B . 1.224(2) ?
    N2B C2B . 1.4556(19) ?
    N4B C4B . 1.456(2) ?
    N6B C6B . 1.462(2) ?
    C1B C2B . 1.448(2) ?
    C1B C6B . 1.456(2) ?
    C2B C3B . 1.374(2) ?
    C3B C4B . 1.387(2) ?
    C3B H3BA . 0.9500 ?
    C4B C5B . 1.383(3) ?
    C5B C6B . 1.375(2) ?
    C5B H5BA . 0.9500 ?
loop_
    _geom_angle_atom_site_label_1
    _geom_angle_atom_site_label_2
    _geom_angle_atom_site_label_3
    _geom_angle_site_symmetry_1
    _geom_angle_site_symmetry_3
    _geom_angle
    _geom_angle_publ_flag
    N1 O1 H1A . . 109.5 ?
    C7 N1 O1 . . 113.86(13) ?
    C11 N2 C10 . . 112.24(12) ?
    C11 N2 H2A . . 109.2 ?
    C10 N2 H2A . . 109.2 ?
    C11 N2 H2B . . 109.2 ?
    C10 N2 H2B . . 109.2 ?
    H2A N2 H2B . . 107.9 ?
    C6 C1 C2 . . 117.46(14) ?
    C6 C1 C7 . . 122.72(14) ?
    C2 C1 C7 . . 119.78(14) ?
    C3 C2 C1 . . 122.77(16) ?
    C3 C2 H2 . . 118.6 ?
    C1 C2 H2 . . 118.6 ?
    C4 C3 C2 . . 117.09(16) ?
    C4 C3 H3A . . 121.5 ?
    C2 C3 H3A . . 121.5 ?
    F2 C4 C3 . . 117.88(17) ?
    F2 C4 C5 . . 118.62(17) ?
    C3 C4 C5 . . 123.49(16) ?
    C4 C5 C6 . . 117.61(16) ?
    C4 C5 H5A . . 121.2 ?
    C6 C5 H5A . . 121.2 ?
    C5 C6 C1 . . 121.57(16) ?
    C5 C6 H6 . . 119.2 ?
    C1 C6 H6 . . 119.2 ?
    N1 C7 C1 . . 125.05(14) ?
    N1 C7 C8 . . 116.31(14) ?
    C1 C7 C8 . . 118.63(13) ?
    C7 C8 C12 . . 112.30(13) ?
    C7 C8 C9 . . 110.57(13) ?
    C12 C8 C9 . . 109.62(12) ?
    C7 C8 H8A . . 108.1 ?
    C12 C8 H8A . . 108.1 ?
    C9 C8 H8A . . 108.1 ?
    C10 C9 C8 . . 111.22(13) ?
    C10 C9 H9A . . 109.4 ?
    C8 C9 H9A . . 109.4 ?
    C10 C9 H9B . . 109.4 ?
    C8 C9 H9B . . 109.4 ?
    H9A C9 H9B . . 108.0 ?
    N2 C10 C9 . . 109.65(13) ?
    N2 C10 H10A . . 109.7 ?
    C9 C10 H10A . . 109.7 ?
    N2 C10 H10B . . 109.7 ?
    C9 C10 H10B . . 109.7 ?
    H10A C10 H10B . . 108.2 ?
    N2 C11 C12 . . 110.71(12) ?
    N2 C11 H11A . . 109.5 ?
    C12 C11 H11A . . 109.5 ?
    N2 C11 H11B . . 109.5 ?
    C12 C11 H11B . . 109.5 ?
    H11A C11 H11B . . 108.1 ?
    C11 C12 C8 . . 111.00(13) ?
    C11 C12 H12A . . 109.4 ?
    C8 C12 H12A . . 109.4 ?
    C11 C12 H12B . . 109.4 ?
    C8 C12 H12B . . 109.4 ?
    H12A C12 H12B . . 108.0 ?
    O22B N2B O21B . . 122.94(13) ?
    O22B N2B C2B . . 118.59(12) ?
    O21B N2B C2B . . 118.45(13) ?
    O41B N4B O42B . . 123.60(15) ?
    O41B N4B C4B . . 118.50(14) ?
    O42B N4B C4B . . 117.86(17) ?
    O62B N6B O61B . . 122.80(16) ?
    O62B N6B C6B . . 119.71(15) ?
    O61B N6B C6B . . 117.45(17) ?
    O1B C1B C2B . . 123.23(14) ?
    O1B C1B C6B . . 125.10(14) ?
    C2B C1B C6B . . 111.61(13) ?
    C3B C2B C1B . . 124.81(14) ?
    C3B C2B N2B . . 116.10(14) ?
    C1B C2B N2B . . 118.93(13) ?
    C2B C3B C4B . . 118.41(15) ?
    C2B C3B H3BA . . 120.8 ?
    C4B C3B H3BA . . 120.8 ?
    C5B C4B C3B . . 121.40(15) ?
    C5B C4B N4B . . 119.87(15) ?
    C3B C4B N4B . . 118.67(16) ?
    C6B C5B C4B . . 119.53(15) ?
    C6B C5B H5BA . . 120.2 ?
    C4B C5B H5BA . . 120.2 ?
    C5B C6B C1B . . 123.61(15) ?
    C5B C6B N6B . . 116.43(15) ?
    C1B C6B N6B . . 119.96(15) ?
loop_
    _geom_torsion_atom_site_label_1
    _geom_torsion_atom_site_label_2
    _geom_torsion_atom_site_label_3
    _geom_torsion_atom_site_label_4
    _geom_torsion_site_symmetry_1
    _geom_torsion_site_symmetry_2
    _geom_torsion_site_symmetry_3
    _geom_torsion_site_symmetry_4
    _geom_torsion
    _geom_torsion_publ_flag
    C6 C1 C2 C3 . . . . 0.0(2) ?
    C7 C1 C2 C3 . . . . 177.62(15) ?
    C1 C2 C3 C4 . . . . -1.2(2) ?
    C2 C3 C4 F2 . . . . -179.33(15) ?
    C2 C3 C4 C5 . . . . 1.4(3) ?
    F2 C4 C5 C6 . . . . -179.72(15) ?
    C3 C4 C5 C6 . . . . -0.5(3) ?
    C4 C5 C6 C1 . . . . -0.8(2) ?
    C2 C1 C6 C5 . . . . 1.0(2) ?
    C7 C1 C6 C5 . . . . -176.53(15) ?
    O1 N1 C7 C1 . . . . -2.5(3) ?
    O1 N1 C7 C8 . . . . 178.61(14) ?
    C6 C1 C7 N1 . . . . -60.4(2) ?
    C2 C1 C7 N1 . . . . 122.18(19) ?
    C6 C1 C7 C8 . . . . 118.49(17) ?
    C2 C1 C7 C8 . . . . -59.0(2) ?
    N1 C7 C8 C12 . . . . -50.3(2) ?
    C1 C7 C8 C12 . . . . 130.70(15) ?
    N1 C7 C8 C9 . . . . 72.44(19) ?
    C1 C7 C8 C9 . . . . -106.51(16) ?
    C7 C8 C9 C10 . . . . 178.97(13) ?
    C12 C8 C9 C10 . . . . -56.69(17) ?
    C11 N2 C10 C9 . . . . -57.77(17) ?
    C8 C9 C10 N2 . . . . 57.41(18) ?
    C10 N2 C11 C12 . . . . 57.29(17) ?
    N2 C11 C12 C8 . . . . -55.84(17) ?
    C7 C8 C12 C11 . . . . 178.80(13) ?
    C9 C8 C12 C11 . . . . 55.48(17) ?
    O1B C1B C2B C3B . . . . -168.56(15) ?
    C6B C1B C2B C3B . . . . 9.0(2) ?
    O1B C1B C2B N2B . . . . 6.6(2) ?
    C6B C1B C2B N2B . . . . -175.87(12) ?
    O22B N2B C2B C3B . . . . 23.4(2) ?
    O21B N2B C2B C3B . . . . -155.21(14) ?
    O22B N2B C2B C1B . . . . -152.14(14) ?
    O21B N2B C2B C1B . . . . 29.2(2) ?
    C1B C2B C3B C4B . . . . -5.0(2) ?
    N2B C2B C3B C4B . . . . 179.71(13) ?
    C2B C3B C4B C5B . . . . -2.0(2) ?
    C2B C3B C4B N4B . . . . 175.31(14) ?
    O41B N4B C4B C5B . . . . 172.66(15) ?
    O42B N4B C4B C5B . . . . -5.3(2) ?
    O41B N4B C4B C3B . . . . -4.7(2) ?
    O42B N4B C4B C3B . . . . 177.34(15) ?
    C3B C4B C5B C6B . . . . 4.0(2) ?
    N4B C4B C5B C6B . . . . -173.31(14) ?
    C4B C5B C6B C1B . . . . 0.9(2) ?
    C4B C5B C6B N6B . . . . -178.96(14) ?
    O1B C1B C6B C5B . . . . 170.67(15) ?
    C2B C1B C6B C5B . . . . -6.8(2) ?
    O1B C1B C6B N6B . . . . -9.5(2) ?
    C2B C1B C6B N6B . . . . 173.04(13) ?
    O62B N6B C6B C5B . . . . -178.23(15) ?
    O61B N6B C6B C5B . . . . 3.9(2) ?
    O62B N6B C6B C1B . . . . 1.9(2) ?
    O61B N6B C6B C1B . . . . -175.92(15) ?
loop_
    _geom_hbond_atom_site_label_D
    _geom_hbond_atom_site_label_H
    _geom_hbond_atom_site_label_A
    _geom_hbond_site_symmetry_A
    _geom_hbond_distance_DH
    _geom_hbond_distance_HA
    _geom_hbond_distance_DA
    _geom_hbond_angle_DHA
    O1 H1A N1 3_666 0.84 2.09 2.7980(18) 141.2
    N2 H2A O1B . 0.92 2.08 2.8005(16) 134.0
    N2 H2A O21B . 0.92 2.14 2.9580(17) 147.5
    N2 H2B O1B 3_676 0.92 1.87 2.7705(17) 164.1
    N2 H2B O62B 3_676 0.92 2.56 3.170(2) 124.6
