# Supplementary material for: 4-[(E)-(2,4-Difluoro­phen­yl)(hydroxy­imino)meth­yl]piperidinium picrate
Source: Acta Crystallogr Sect E Struct Rep Online. 2009 Sep 5;65(Pt 10):o2365–6. doi: 10.1107/S1600536809035363 (PMC2970333; doi:10.1107/S1600536809035363)
Supplement: Supplementary file 2 [file e-65-o2365-Isup2.hkl]

# 
# h,k,l, Fc-squared, Fo-squared, sigma(Fo-squared) and status flag 
# 
data_I
_shelx_title ' hsy627 in P2(1)/n' 
_shelx_refln_list_code          4 
_shelx_F_calc_maximum      149.53 
_exptl_crystal_F_000       968.00 
_reflns_d_resolution_high  0.8017 
 
loop_ 
 _symmetry_equiv_pos_as_xyz 
 'x, y, z' 
 '-x+1/2, y+1/2, -z+1/2' 
 '-x, -y, -z' 
 'x-1/2, -y-1/2, z-1/2' 
 
_cell_length_a     6.0926 
_cell_length_b    13.5364 
_cell_length_c    24.0417 
_cell_angle_alpha  90.000 
_cell_angle_beta   92.671 
_cell_angle_gamma  90.000 
 
_shelx_F_squared_multiplier     1.000 
 
loop_ 
 _refln_index_h 
 _refln_index_k 
 _refln_index_l 
 _refln_F_squared_calc 
 _refln_F_squared_meas 
 _refln_F_squared_sigma 
 _refln_observed_status 
   2   0   0       91.67      100.91      2.94 o 
   4   0   0       36.38       44.33      3.39 o 
   6   0   0      523.53      470.11      5.95 o 
   1   1   0     1895.73     1715.35      7.00 o 
   2   1   0      410.13      358.14      1.68 o 
   3   1   0      518.60      473.13      4.26 o 
   4   1   0      348.11      398.81      4.76 o 
   5   1   0      907.93      858.45      9.37 o 
   6   1   0        0.10        2.38      1.40 o 
   7   1   0        2.27        0.34      1.67 o 
   0   2   0      680.57      646.26      2.63 o 
   1   2   0      698.91      760.57      3.69 o 
   2   2   0     2207.87     2090.62      7.71 o 
   3   2   0        8.40       13.64      1.38 o 
   4   2   0      796.70      790.73      6.61 o 
   5   2   0        8.87        5.15      2.01 o 
   6   2   0       23.73       30.18      2.90 o 
   7   2   0       54.92       75.85      6.08 o 
   1   3   0      567.82      643.97      3.91 o 
   2   3   0      590.89      448.69      4.14 o 
   3   3   0       67.61       73.50      1.49 o 
   4   3   0      520.89      574.15     25.17 o 
   5   3   0       27.49       25.66      2.97 o 
   6   3   0      185.15      158.71      4.54 o 
   7   3   0      199.57      216.96     14.98 o 
   1   4   0     2742.89     2910.38     76.47 o 
   2   4   0       77.63      103.56      1.99 o 
   3   4   0      499.51      481.96      7.00 o 
   4   4   0      333.65      367.88     15.92 o 
   5   4   0      541.64      512.59     27.19 o 
   6   4   0      274.34      281.49      6.88 o 
   7   4   0       32.79       34.99      2.15 o 
   1   5   0      132.05      114.71      3.63 o 
   2   5   0     4609.23     4946.53     16.45 o 
   3   5   0      139.65      190.51      4.75 o 
   4   5   0      220.83      230.96      5.19 o 
   5   5   0       98.82       81.94      3.68 o 
   6   5   0       13.72       10.51      2.65 o 
   7   5   0        0.76        3.02      2.49 o 
   0   6   0    16075.84    15713.39    171.38 o 
   1   6   0     3344.74     3701.77     11.50 o 
   2   6   0      156.72      180.22      3.43 o 
   3   6   0      328.33      313.08      5.03 o 
   4   6   0     1139.25     1125.00     48.22 o 
   5   6   0       85.74       76.39      5.41 o 
   6   6   0       34.95       34.13      2.84 o 
   7   6   0      295.66      314.81      5.40 o 
   1   7   0     6662.59     6804.68     40.76 o 
   2   7   0     1471.71     1523.30     26.51 o 
   3   7   0      736.22      712.97     19.43 o 
   4   7   0      256.44      263.63      9.00 o 
   5   7   0        5.50        4.97      3.54 o 
   6   7   0        4.69        8.18      2.22 o 
   0   8   0       73.74       63.47      3.49 o 
   1   8   0      406.88      470.13      9.09 o 
   2   8   0     1854.45     1981.13     22.29 o 
   3   8   0      424.79      398.49      8.77 o 
   4   8   0     1350.21     1337.28     38.92 o 
   5   8   0        6.17        7.50      2.43 o 
   6   8   0       36.72       46.14      4.40 o 
   1   9   0      853.50      910.79     30.50 o 
   2   9   0      422.98      459.62     12.55 o 
   3   9   0     1131.28     1108.88     23.24 o 
   4   9   0       16.07       16.44      4.16 o 
   5   9   0       42.43       40.67      4.75 o 
   6   9   0       77.23       80.91      3.65 o 
   0  10   0      936.56      993.19      9.47 o 
   1  10   0       24.11       27.68      2.67 o 
   2  10   0       38.05       46.41      3.23 o 
   3  10   0        1.43        4.84      1.93 o 
   4  10   0        0.58        0.22      1.80 o 
   5  10   0        3.64        4.43      3.15 o 
   6  10   0        0.01        1.56      1.68 o 
   1  11   0      121.64       91.51      5.57 o 
   2  11   0        8.78       10.75      1.96 o 
   3  11   0       19.73       20.98      2.56 o 
   4  11   0      101.45       93.66      3.05 o 
   5  11   0      288.86      313.59      6.61 o 
   0  12   0      124.46      111.14      6.10 o 
   1  12   0        8.39        0.66      2.18 o 
   2  12   0      197.38      190.49      7.55 o 
   3  12   0      140.77      146.94      4.78 o 
   4  12   0      149.74      161.43      6.29 o 
   5  12   0       23.03       27.85      2.45 o 
   1  13   0       23.87       27.64      2.54 o 
   2  13   0       19.77       24.16      2.20 o 
   3  13   0      543.78      537.97     10.90 o 
   4  13   0       41.08       45.80      3.81 o 
   0  14   0       33.91       25.56      4.02 o 
   1  14   0      150.96      194.49      4.80 o 
   2  14   0       24.43       33.98      2.04 o 
   3  14   0      183.85      224.89      6.64 o 
   4  14   0        2.38        3.88      1.97 o 
   1  15   0        2.36        2.36      2.01 o 
   2  15   0        6.39        8.25      2.76 o 
   3  15   0       40.35       49.20      3.16 o 
   0  16   0       78.45       79.42      3.81 o 
   1  16   0       90.98       99.20      3.83 o 
  -7   0   1       59.08       77.54      3.56 o 
  -5   0   1       70.46       67.91      3.34 o 
  -3   0   1      488.59      555.47      8.09 o 
  -1   0   1      150.26      188.11      1.69 o 
   3   0   1     1781.88     2087.04     15.78 o 
   5   0   1       79.14       71.81      4.88 o 
   7   0   1      147.03      168.10      5.01 o 
  -7   1   1        0.36        2.08      1.71 o 
  -6   1   1      140.51      148.55      3.17 o 
  -5   1   1       58.18       62.55      2.21 o 
  -4   1   1     1084.21     1126.56      9.90 o 
  -3   1   1      215.04      209.22      3.01 o 
  -2   1   1     3874.90     3702.54     13.72 o 
  -1   1   1      711.39      647.08      4.30 o 
   1   1   1      172.07      238.29      8.52 o 
   2   1   1       43.41       62.09      1.84 o 
   3   1   1        7.83       16.54      1.96 o 
   4   1   1      659.32      638.58      7.13 o 
   5   1   1      170.64      169.92      4.07 o 
   6   1   1       15.85       16.20      2.50 o 
   7   1   1       90.72       94.15      2.87 o 
  -7   2   1        1.86        5.99      5.68 o 
  -6   2   1       61.70       76.40      3.36 o 
  -5   2   1      475.71      473.06      9.70 o 
  -4   2   1       43.06       46.90      2.47 o 
  -3   2   1       21.68       49.65      1.72 o 
  -2   2   1     2948.00     2844.86     10.01 o 
  -1   2   1     2042.60     2001.37      4.30 o 
   0   2   1     3872.22     3831.03     31.98 o 
   1   2   1     5818.05     5696.11    226.25 o 
   2   2   1     1434.97     1410.70     28.75 o 
   3   2   1     1624.25     1659.92     11.95 o 
   4   2   1      807.15      883.67     13.49 o 
   5   2   1      284.10      240.75      5.43 o 
   6   2   1      563.87      540.16     11.30 o 
   7   2   1      102.12       98.37      5.90 o 
  -7   3   1        5.47       34.26     17.35 o 
  -6   3   1       10.91        4.21      4.54 o 
  -5   3   1      446.73      401.88     16.67 o 
  -4   3   1        4.95        2.79      1.51 o 
  -3   3   1       31.14       45.60      1.30 o 
  -2   3   1      798.37      794.45      4.51 o 
   1   3   1       35.06       68.40      1.06 o 
   2   3   1     2623.73     2862.97     10.03 o 
   3   3   1       15.57       25.18      1.36 o 
   4   3   1      491.76      496.73     23.14 o 
   5   3   1        8.50       10.15      2.48 o 
   6   3   1      400.23      371.05      5.38 o 
   7   3   1      124.42      147.48      4.02 o 
  -7   4   1      110.73       93.85      2.91 o 
  -6   4   1        3.41        3.26      2.03 o 
  -5   4   1      451.71      420.71      7.06 o 
  -4   4   1      469.60      429.62      9.07 o 
  -3   4   1       82.37       65.83      3.06 o 
  -2   4   1      520.64      543.26      6.13 o 
   0   4   1      354.48      373.92      3.78 o 
   1   4   1     2481.63     2667.64     11.23 o 
   2   4   1      341.94      377.59      4.33 o 
   3   4   1     1304.17     1282.66     18.17 o 
   4   4   1        5.37       13.59      1.90 o 
   5   4   1     1380.00     1253.17     11.72 o 
   6   4   1       40.21       44.36      2.95 o 
   7   4   1       13.18       15.89      3.34 o 
  -7   5   1      109.85      125.32      4.23 o 
  -6   5   1      152.16      143.75      4.74 o 
  -5   5   1        0.04        1.05      2.36 o 
  -4   5   1      350.66      328.95      5.82 o 
  -3   5   1      414.42      385.68      6.61 o 
  -2   5   1     6741.72     6945.63     18.69 o 
  -1   5   1      949.51      989.84      9.63 o 
   0   5   1     1719.80     1841.18     15.08 o 
   1   5   1      505.09      419.27      5.85 o 
   2   5   1     1286.49     1407.59     63.08 o 
   3   5   1      699.48      633.02     18.77 o 
   4   5   1      276.05      271.24      5.36 o 
   5   5   1       29.81       32.64      3.22 o 
   6   5   1       15.02       20.51      4.35 o 
   7   5   1      276.27      293.70      4.13 o 
  -7   6   1      149.87      181.89      4.34 o 
  -6   6   1       26.87       33.24      2.90 o 
  -5   6   1        1.17        2.09      3.14 o 
  -4   6   1       11.88       20.27      2.63 o 
  -3   6   1       62.27       70.31      2.23 o 
  -2   6   1        0.12       40.76      3.36 o 
  -1   6   1       36.06       42.24      3.35 o 
   0   6   1      417.74      534.54      7.70 o 
   1   6   1      188.10      247.36      2.53 o 
   2   6   1        0.92      108.47     19.28 o 
   3   6   1      734.10      799.06     30.83 o 
   4   6   1      210.95      198.31      4.79 o 
   5   6   1      178.25      160.93      4.89 o 
   6   6   1       48.60       49.04      4.08 o 
   7   6   1        0.69        4.39      2.11 o 
  -6   7   1        0.01        0.59      2.00 o 
  -5   7   1      204.67      218.62      7.43 o 
  -4   7   1      262.80      266.61      5.55 o 
  -3   7   1      505.26      544.40      8.91 o 
  -2   7   1      380.80      313.67      7.25 o 
  -1   7   1     2721.36     2712.37     13.71 o 
   0   7   1      339.44      442.95     12.12 o 
   1   7   1      277.94      318.20     17.58 o 
   2   7   1        0.01        0.95      1.72 o 
   3   7   1      240.80      254.75     11.10 o 
   4   7   1      147.07      122.48      7.06 o 
   5   7   1       71.34       66.16      3.51 o 
   6   7   1        4.64        9.57      3.61 o 
  -6   8   1      145.53      163.42      9.59 o 
  -5   8   1      166.85      190.40     14.14 o 
  -4   8   1      694.32      697.57      9.09 o 
  -3   8   1      192.45      186.97      6.40 o 
  -2   8   1      190.58      213.64      4.96 o 
  -1   8   1     1329.98     1296.74     22.45 o 
   0   8   1       55.06       67.43      3.16 o 
   1   8   1      385.84      407.00      5.22 o 
   2   8   1      552.13      476.79     13.24 o 
   3   8   1      138.53      128.61      5.61 o 
   4   8   1       11.35       13.74      2.59 o 
   5   8   1       13.81       12.18      2.47 o 
   6   8   1        3.98       10.19      2.00 o 
  -6   9   1      312.39      322.70      6.37 o 
  -5   9   1        6.45        6.00      3.12 o 
  -4   9   1        7.42       10.43      2.01 o 
  -3   9   1      406.12      433.72      6.56 o 
  -2   9   1     1082.73     1140.40     36.22 o 
  -1   9   1       15.84       23.32      2.85 o 
   0   9   1     1170.52     1287.02     53.82 o 
   1   9   1     1265.56     1299.88     20.63 o 
   2   9   1       18.09       14.75      2.34 o 
   3   9   1      107.24       83.59      3.73 o 
   4   9   1       47.99       46.51      3.25 o 
   5   9   1      214.41      233.10     11.71 o 
   6   9   1        4.84        4.36      2.19 o 
  -5  10   1      338.39      419.44      8.49 o 
  -4  10   1      435.68      366.72      6.84 o 
  -3  10   1      207.99      207.87     16.88 o 
  -2  10   1     1801.68     1708.29     19.19 o 
  -1  10   1       34.71       32.33      2.61 o 
   0  10   1      109.89      114.91      2.99 o 
   1  10   1      580.69      564.00      6.26 o 
   2  10   1       84.61       86.34      3.80 o 
   3  10   1      266.09      233.67      7.55 o 
   4  10   1      258.06      257.17      4.62 o 
   5  10   1        2.28        5.78      2.82 o 
   6  10   1       12.61        9.09      1.76 o 
  -5  11   1      118.78      149.20     17.02 o 
  -4  11   1      189.42      190.08     16.67 o 
  -3  11   1      125.38      114.87     11.25 o 
  -2  11   1       96.48       92.19      3.14 o 
  -1  11   1      261.13      246.55      7.88 o 
   0  11   1       66.87       55.20      3.08 o 
   1  11   1        0.15        1.95      2.04 o 
   2  11   1       53.50       56.25      2.71 o 
   3  11   1       25.64       38.75      3.07 o 
   4  11   1      123.57      110.32      3.15 o 
   5  11   1        0.02        5.26      2.39 o 
  -5  12   1        1.24        1.17      2.03 o 
  -4  12   1      314.81      283.50      7.83 o 
  -3  12   1      467.71      452.18      7.50 o 
  -2  12   1      194.90      212.96      9.52 o 
  -1  12   1       37.46       41.06      3.08 o 
   0  12   1       27.80       21.58      2.63 o 
   1  12   1      644.85      622.40     19.16 o 
   2  12   1      493.49      444.77     15.82 o 
   3  12   1        1.36        2.13      2.33 o 
   4  12   1        0.54        5.65      3.24 o 
   5  12   1        2.77        2.64      2.06 o 
  -4  13   1      118.94      108.21      4.77 o 
  -3  13   1      115.98      121.97      6.14 o 
  -2  13   1      259.14      246.17      4.49 o 
  -1  13   1       36.14       30.90      3.88 o 
   0  13   1      128.79      121.47      5.51 o 
   1  13   1       53.38       54.43      3.37 o 
   2  13   1      149.86      149.90     11.99 o 
   3  13   1        0.64        8.14      5.15 o 
   4  13   1        6.71        6.71      2.88 o 
  -4  14   1       62.36       59.69      3.05 o 
  -3  14   1      308.81      376.99      8.25 o 
  -2  14   1        0.51        3.90      1.70 o 
  -1  14   1       73.90       79.36      2.89 o 
   0  14   1       26.01       28.95      6.01 o 
   1  14   1        0.09        0.77      1.72 o 
   2  14   1        6.75        8.15      1.68 o 
   3  14   1      140.29      130.24      5.36 o 
   4  14   1       31.96       31.35      2.50 o 
  -3  15   1      101.90      103.22      3.88 o 
  -2  15   1      118.12      116.14      3.03 o 
  -1  15   1        6.45        4.20      1.97 o 
   0  15   1       12.98       18.28      2.55 o 
   1  15   1       71.25       90.85      3.28 o 
   2  15   1       41.36       46.85      3.54 o 
   3  15   1       92.20       84.92      3.51 o 
  -1  16   1       20.75       24.35      2.74 o 
   0  16   1       58.43       69.04      2.58 o 
   1  16   1        8.36        8.05      1.73 o 
  -6   0   2      204.90      177.04      3.92 o 
  -4   0   2      115.32       84.33      6.24 o 
  -2   0   2     3076.56     3072.76      8.98 o 
   2   0   2     4538.78     4118.32     17.51 o 
   4   0   2      706.46      749.11     16.80 o 
   6   0   2      133.23      141.94      3.52 o 
  -7   1   2       13.25       10.96      2.43 o 
  -6   1   2      334.82      316.18      3.94 o 
  -5   1   2       21.96       28.50      1.99 o 
  -4   1   2      997.98      936.19     18.39 o 
  -3   1   2    10758.24    10345.21     91.79 o 
  -2   1   2      463.56      543.64      3.82 o 
  -1   1   2     5378.76     5321.38     14.14 o 
   0   1   2     1062.79     1104.92      7.99 o 
   1   1   2     6693.48     5731.03    181.07 o 
   2   1   2      816.25      848.13      5.72 o 
   3   1   2     1424.36     1401.03      9.40 o 
   4   1   2        9.03       14.66      1.58 o 
   5   1   2     1001.85      890.48     11.69 o 
   6   1   2     1467.15     1501.97     13.30 o 
   7   1   2       67.18       75.16      3.89 o 
  -7   2   2       55.36       69.27      4.39 o 
  -6   2   2      216.68      225.57      5.39 o 
  -5   2   2       50.40       45.89      2.15 o 
  -4   2   2      644.41      646.38      5.98 o 
  -3   2   2        5.12        6.43      1.03 o 
  -2   2   2       70.04       52.71      1.57 o 
  -1   2   2      292.76      391.19     13.27 o 
   0   2   2      190.98      174.36      2.75 o 
   1   2   2     1383.65     1368.41     11.81 o 
   2   2   2    13523.96    11573.18    171.16 o 
   3   2   2       96.92      117.73      2.81 o 
   4   2   2       69.24       51.42     11.81 o 
   5   2   2      309.79      315.72      5.37 o 
   6   2   2      234.11      266.26      4.04 o 
   7   2   2       14.19       18.04      2.75 o 
  -7   3   2       37.99       57.30      3.53 o 
  -6   3   2       33.82       28.67      2.42 o 
  -5   3   2      108.33      108.70      4.10 o 
  -4   3   2      233.11      244.68      4.55 o 
  -3   3   2      225.63      286.35      5.47 o 
  -2   3   2     2714.29     2611.09     28.49 o 
  -1   3   2       16.90       28.61      1.13 o 
   0   3   2      941.21     1003.63     14.25 o 
   1   3   2     3039.61     2991.96     23.82 o 
   2   3   2      369.65      463.43      5.13 o 
   3   3   2       39.95       48.95      1.77 o 
   4   3   2      329.03      345.69     29.12 o 
   5   3   2        2.29        5.00      2.16 o 
   6   3   2       44.44       42.27      2.95 o 
   7   3   2      151.52      163.95      3.44 o 
  -7   4   2       57.30       65.88      3.48 o 
  -6   4   2       42.67       39.03      2.41 o 
  -5   4   2        6.48        7.12      2.62 o 
  -4   4   2      666.50      759.48      8.00 o 
  -3   4   2      901.41      957.45      5.33 o 
  -2   4   2     7590.42     7860.34     46.95 o 
  -1   4   2    22357.86    20943.83     97.76 o 
   0   4   2      499.98      551.63      4.40 o 
   1   4   2     4167.56     4196.61    151.23 o 
   2   4   2      146.67      139.62      2.25 o 
   3   4   2        2.28        1.13      1.15 o 
   4   4   2      247.05      249.00      5.36 o 
   5   4   2        0.99        5.03      2.41 o 
   6   4   2       16.89       22.66      3.92 o 
   7   4   2      162.45      183.65      5.37 o 
  -7   5   2      182.16      209.32      5.06 o 
  -6   5   2      149.82      137.01      4.41 o 
  -5   5   2       91.86       99.84      5.27 o 
  -4   5   2      115.34      114.76      3.94 o 
  -3   5   2      367.30      307.61      4.39 o 
  -2   5   2      262.52      251.74      3.86 o 
  -1   5   2     8266.58     8545.59     18.26 o 
   0   5   2     4527.43     4617.61     15.85 o 
   1   5   2      989.44     1098.05      9.41 o 
   2   5   2     1237.96     1321.25     10.99 o 
   3   5   2       18.17       22.38      1.65 o 
   4   5   2      105.66      103.14      3.04 o 
   5   5   2        0.44        1.86      2.48 o 
   6   5   2      143.90      128.64      5.92 o 
   7   5   2       62.92       72.95     10.12 o 
  -7   6   2       27.01       29.21      2.54 o 
  -6   6   2      153.46      158.83      6.68 o 
  -5   6   2       21.38       14.34      3.64 o 
  -4   6   2      245.25      269.74      6.39 o 
  -3   6   2       39.09       53.72      3.27 o 
  -2   6   2     2147.23     2244.36     17.48 o 
  -1   6   2      582.90      601.48      8.36 o 
   0   6   2        2.38       11.14      0.61 o 
   1   6   2      232.69      195.48      3.96 o 
   2   6   2       96.60      205.61     91.03 o 
   3   6   2      378.70      433.58      7.46 o 
   4   6   2       21.92       21.86      3.14 o 
   5   6   2      125.38      113.18      4.49 o 
   6   6   2       16.89       19.64      3.21 o 
   7   6   2        0.13        5.46      3.06 o 
  -6   7   2      182.33      184.02      4.35 o 
  -5   7   2        9.16        9.80      3.81 o 
  -4   7   2      496.66      503.62      7.68 o 
  -3   7   2      771.72      795.55      8.17 o 
  -2   7   2      164.33      142.37      5.15 o 
  -1   7   2      128.50      159.02      2.74 o 
   0   7   2      165.68      172.50      5.61 o 
   1   7   2       97.23      116.96      3.48 o 
   2   7   2       94.16       88.98      9.06 o 
   3   7   2      579.78      565.87     22.30 o 
   4   7   2       16.38       12.16      2.51 o 
   5   7   2      295.27      269.07      5.76 o 
   6   7   2      209.82      226.48      6.44 o 
  -6   8   2      169.15      177.59      3.86 o 
  -5   8   2       31.88       34.96      5.34 o 
  -4   8   2      336.37      351.91      6.55 o 
  -3   8   2      676.94      739.91     13.19 o 
  -2   8   2        2.37        2.22      2.40 o 
  -1   8   2     1131.29     1314.71     92.49 o 
   0   8   2      640.42      584.75     11.02 o 
   1   8   2      137.47      136.24      3.68 o 
   2   8   2     1722.46     1661.14     12.54 o 
   3   8   2        2.31        3.19      3.23 o 
   4   8   2     1974.00     1888.79     76.33 o 
   5   8   2       11.79        9.36      1.72 o 
   6   8   2       91.42       90.71      3.87 o 
  -6   9   2       80.69       89.18      3.73 o 
  -5   9   2        3.14        5.60      3.16 o 
  -4   9   2       46.08       57.88      2.80 o 
  -3   9   2      105.66      100.73      4.61 o 
  -2   9   2       23.35       36.86      2.80 o 
  -1   9   2      365.23      359.13      8.20 o 
   0   9   2      309.66      325.45      5.28 o 
   1   9   2     2571.11     2576.17     15.64 o 
   2   9   2      260.78      312.25      5.29 o 
   3   9   2      272.59      260.20     17.11 o 
   4   9   2       17.05       20.12      2.96 o 
   5   9   2      146.29      164.48     12.76 o 
   6   9   2       39.84       48.43      3.25 o 
  -5  10   2        0.71        3.58      3.38 o 
  -4  10   2       80.58       74.41      7.32 o 
  -3  10   2       84.96       85.81      6.69 o 
  -2  10   2      469.73      457.67      7.32 o 
  -1  10   2      445.20      448.02     11.91 o 
   0  10   2        8.42       11.15      2.52 o 
   1  10   2       17.75       23.71      1.95 o 
   2  10   2      279.72      275.89      5.48 o 
   3  10   2       20.42       17.17      2.52 o 
   4  10   2      187.77      183.31      4.88 o 
   5  10   2       79.91      102.06      4.56 o 
   6  10   2       50.72       53.85      2.44 o 
  -5  11   2       51.38       65.28      8.15 o 
  -4  11   2       14.57       11.78      2.77 o 
  -3  11   2        3.36        5.73      2.78 o 
  -2  11   2       91.81      107.15      4.15 o 
  -1  11   2      971.40      888.61     14.01 o 
   0  11   2      260.19      242.92      7.63 o 
   1  11   2        6.75       14.96      2.21 o 
   2  11   2        3.58        7.56      5.55 o 
   3  11   2       97.44       86.64      3.83 o 
   4  11   2       27.49       19.30      1.95 o 
   5  11   2       75.29       74.80      3.65 o 
  -5  12   2       12.23       15.64      2.24 o 
  -4  12   2       46.42       32.43      3.90 o 
  -3  12   2      113.84      124.59     32.05 o 
  -2  12   2       20.41       31.34      2.98 o 
  -1  12   2       11.62        6.87      1.90 o 
   0  12   2      394.27      402.78      7.01 o 
   1  12   2       75.47       69.11      3.51 o 
   2  12   2        0.69        7.09      2.25 o 
   3  12   2       92.05      115.57      3.10 o 
   4  12   2      104.51      108.14      3.26 o 
   5  12   2       18.93       18.18      2.19 o 
  -4  13   2      131.28      129.30      5.18 o 
  -3  13   2       17.99       19.35      4.23 o 
  -2  13   2      216.60      226.59      4.37 o 
  -1  13   2       10.57        7.16      2.06 o 
   0  13   2       69.79       46.21      3.25 o 
   1  13   2      331.59      287.06     16.64 o 
   2  13   2       12.57       11.40      2.15 o 
   3  13   2       22.18       28.50      3.94 o 
   4  13   2       10.69       18.65      2.85 o 
  -4  14   2       51.42       58.95      3.19 o 
  -3  14   2      411.99      414.92      8.47 o 
  -2  14   2      183.83      176.97      3.58 o 
  -1  14   2       72.01       71.48      3.46 o 
   0  14   2       15.66       14.46      2.62 o 
   1  14   2        1.45        1.38      1.68 o 
   2  14   2       22.53       19.74      2.40 o 
   3  14   2      384.18      396.44      8.16 o 
   4  14   2      184.59      231.14      4.90 o 
  -3  15   2        0.15        2.96      2.41 o 
  -2  15   2       94.76      116.38      3.21 o 
  -1  15   2        1.43        2.37      1.98 o 
   0  15   2       45.04       41.55      3.05 o 
   1  15   2       14.22       11.73      1.64 o 
   2  15   2       54.45       51.88      3.63 o 
   3  15   2       46.20       48.45      2.96 o 
  -1  16   2       19.79       10.99      2.46 o 
   0  16   2        5.53        3.76      2.41 o 
   1  16   2      150.72      159.81      4.67 o 
  -7   0   3       59.77       61.38      3.37 o 
  -5   0   3      445.88      420.87      6.93 o 
  -3   0   3    13995.46    13605.01     76.41 o 
  -1   0   3      329.42      322.94      6.04 o 
   3   0   3     2204.36     2213.87     17.07 o 
   5   0   3      780.26      777.74     12.48 o 
   7   0   3       70.85       95.22      3.87 o 
  -7   1   3       23.53       23.90      1.89 o 
  -6   1   3       15.77       17.78      1.74 o 
  -5   1   3       67.08       74.85      2.43 o 
  -4   1   3      539.83      536.78      4.73 o 
  -3   1   3       91.74      103.67      2.24 o 
  -2   1   3        6.34        5.35      0.86 o 
  -1   1   3     5442.52     5170.65     10.27 o 
   0   1   3      192.62      187.53      2.17 o 
   2   1   3     1903.49     1900.34     56.32 o 
   3   1   3      506.59      480.49     12.57 o 
   4   1   3      117.99       87.50      2.54 o 
   5   1   3      247.07      255.15      4.37 o 
   6   1   3      272.68      252.72      4.48 o 
   7   1   3        6.31        9.25      2.51 o 
  -7   2   3       30.06       37.38      3.27 o 
  -6   2   3       43.91       49.93      1.99 o 
  -5   2   3      256.51      231.54      3.66 o 
  -4   2   3        2.89        6.34      1.48 o 
  -3   2   3     1808.78     2105.20      9.50 o 
  -2   2   3      843.55      802.19      6.71 o 
   0   2   3     4437.92     4771.78     31.99 o 
   1   2   3     6172.27     6002.65     29.31 o 
   2   2   3      152.02      190.00      8.19 o 
   3   2   3     3026.21     3109.81     17.31 o 
   4   2   3       56.05       51.85      2.44 o 
   5   2   3      629.88      550.14      7.79 o 
   6   2   3        0.27        2.45      1.49 o 
   7   2   3       22.65       18.24      2.05 o 
  -7   3   3      260.27      256.88      6.13 o 
  -6   3   3      272.87      258.99      4.62 o 
  -5   3   3       22.14       15.91      2.12 o 
  -4   3   3       24.43       26.64      1.64 o 
  -3   3   3     2321.42     2477.18     16.32 o 
  -2   3   3       77.87      109.93      1.78 o 
   0   3   3     2374.40     2422.03     14.96 o 
   1   3   3      263.18      245.38      9.37 o 
   2   3   3      388.28      406.14      4.26 o 
   3   3   3      100.97      109.04      2.63 o 
   4   3   3      205.74      224.48     11.93 o 
   5   3   3      189.57      188.30      5.04 o 
   6   3   3       24.33       37.98      5.74 o 
   7   3   3       12.32       13.94      1.80 o 
  -7   4   3        1.31        2.49      2.28 o 
  -6   4   3       45.96       41.41      2.41 o 
  -5   4   3        0.49        2.17      2.31 o 
  -4   4   3      118.91      130.41      2.72 o 
  -3   4   3       63.57       50.19      1.93 o 
  -2   4   3      183.57      269.76      3.99 o 
  -1   4   3     1670.33     1798.15      5.54 o 
   0   4   3        0.80        1.51      0.43 o 
   1   4   3      282.70      346.73      2.81 o 
   2   4   3        2.73        2.45      1.28 o 
   3   4   3      625.97      693.35     21.80 o 
   4   4   3      232.87      232.22      7.06 o 
   5   4   3      934.01      845.92      7.99 o 
   6   4   3      182.66      193.85      7.01 o 
   7   4   3      125.33      152.47      3.82 o 
  -7   5   3       12.28       15.01      2.46 o 
  -6   5   3       65.70       69.86      3.54 o 
  -5   5   3       57.68       50.79      3.40 o 
  -4   5   3        0.79        1.16      1.76 o 
  -3   5   3      666.89      713.12      5.88 o 
  -2   5   3       69.28       75.47      2.27 o 
  -1   5   3      284.82      298.21      5.58 o 
   0   5   3        7.67       14.29      0.80 o 
   1   5   3     6754.09     6836.78     35.55 o 
   2   5   3      338.37      374.19     21.80 o 
   3   5   3      165.66      182.50      7.96 o 
   4   5   3        8.61        7.64      1.69 o 
   5   5   3      113.54      101.73      4.05 o 
   6   5   3        0.17       -1.50      3.08 o 
   7   5   3       32.30       44.31      1.96 o 
  -7   6   3      371.58      414.11      6.27 o 
  -6   6   3       71.75       62.50      3.30 o 
  -5   6   3       18.67       15.58      3.75 o 
  -4   6   3      379.27      359.43      6.32 o 
  -3   6   3     1041.80     1199.30     11.17 o 
  -2   6   3     1216.80     1260.60     13.39 o 
  -1   6   3     1179.09     1267.51      8.72 o 
   0   6   3     7556.21     7918.08     14.73 o 
   1   6   3     8912.55     8862.68     43.76 o 
   2   6   3      256.02      289.59     25.33 o 
   3   6   3      143.76      168.15      4.91 o 
   4   6   3      661.56      596.62      9.21 o 
   5   6   3       18.33       14.31      2.74 o 
   6   6   3       54.73       62.11      4.28 o 
  -6   7   3       13.85        8.64      2.22 o 
  -5   7   3      168.40      131.25      6.19 o 
  -4   7   3      821.19      864.29      9.27 o 
  -3   7   3      162.80      195.60      7.95 o 
  -2   7   3      863.00      873.93     12.01 o 
  -1   7   3     2162.73     2552.44     13.85 o 
   0   7   3        7.26        6.63      1.03 o 
   1   7   3     1280.00     1422.50     43.55 o 
   2   7   3      114.94      115.14      3.48 o 
   3   7   3      379.33      389.50      6.25 o 
   4   7   3      497.07      471.47      7.12 o 
   5   7   3      159.59      150.88      5.62 o 
   6   7   3       58.04       52.28      3.74 o 
  -6   8   3       19.52       21.23      3.10 o 
  -5   8   3      186.31      171.10     13.10 o 
  -4   8   3      227.99      266.70      5.80 o 
  -3   8   3     3485.73     3844.98     26.21 o 
  -2   8   3     6099.05     6088.86     70.42 o 
  -1   8   3        0.38        4.12      1.94 o 
   0   8   3     2215.58     2237.01     42.26 o 
   1   8   3      458.16      522.81      8.93 o 
   2   8   3        0.06        5.38      2.02 o 
   3   8   3      266.38      245.93      5.80 o 
   4   8   3       69.70       64.48      3.25 o 
   5   8   3       48.73       45.80      3.61 o 
   6   8   3      101.58      106.54      4.15 o 
  -6   9   3      133.82      142.58      4.41 o 
  -5   9   3       69.01       76.72      4.68 o 
  -4   9   3       24.51       21.92      2.68 o 
  -3   9   3      593.09      650.72     16.83 o 
  -2   9   3       43.61       60.47      7.09 o 
  -1   9   3     2456.51     2352.10     23.34 o 
   0   9   3      509.94      533.84     31.45 o 
   1   9   3      889.21      880.04     11.51 o 
   2   9   3       11.60       12.56      2.19 o 
   3   9   3      271.74      252.53      9.81 o 
   4   9   3       17.17       19.89      2.67 o 
   5   9   3       40.13       31.45      4.83 o 
   6   9   3      157.07      166.41      4.62 o 
  -5  10   3      296.98      309.21     22.58 o 
  -4  10   3     1456.04     1433.52     12.79 o 
  -3  10   3      780.79      770.51     22.56 o 
  -2  10   3      371.61      364.64      6.78 o 
  -1  10   3        0.26        1.98      3.26 o 
   0  10   3      256.54      246.27      7.19 o 
   1  10   3     1001.84      940.80     26.79 o 
   2  10   3       97.99       89.88      4.99 o 
   3  10   3       83.58       82.25      5.20 o 
   4  10   3     1182.83     1091.58     20.61 o 
   5  10   3       13.15       10.67      2.74 o 
  -5  11   3      170.32      227.29      5.89 o 
  -4  11   3      101.66       70.41      5.18 o 
  -3  11   3      188.96      180.81      5.30 o 
  -2  11   3     1457.97     1338.82     12.60 o 
  -1  11   3        7.63        6.08      2.29 o 
   0  11   3        2.25        3.55      3.41 o 
   1  11   3      157.63      136.73      8.37 o 
   2  11   3      243.66      244.72      5.54 o 
   3  11   3        2.99        4.44      2.28 o 
   4  11   3       67.32       68.51      3.19 o 
   5  11   3       16.87       19.32      2.69 o 
  -5  12   3       59.54       66.09      3.08 o 
  -4  12   3        0.04        5.49      3.57 o 
  -3  12   3     1460.74     1534.35     61.91 o 
  -2  12   3        0.31       -0.29      1.94 o 
  -1  12   3        0.83        3.42      2.41 o 
   0  12   3        8.02        6.72      2.36 o 
   1  12   3       14.69       10.39      2.31 o 
   2  12   3      322.85      291.09      7.99 o 
   3  12   3       18.83       19.13      3.18 o 
   4  12   3       17.10       18.21      2.15 o 
  -4  13   3        0.36        9.02      3.21 o 
  -3  13   3        7.88       13.52      3.79 o 
  -2  13   3        6.70       11.32      2.19 o 
  -1  13   3      775.21      661.41      8.81 o 
   0  13   3       84.60       85.56      3.87 o 
   1  13   3        8.78       11.81      2.43 o 
   2  13   3       79.18       96.49      5.03 o 
   3  13   3        0.07        3.78      3.39 o 
   4  13   3       33.97       41.51      3.44 o 
  -4  14   3       24.35       28.48      2.57 o 
  -3  14   3      192.23      200.52      6.30 o 
  -2  14   3      219.25      267.67     12.22 o 
  -1  14   3       81.73       66.93      3.43 o 
   0  14   3       26.55       25.99      4.03 o 
   1  14   3       25.24       18.29      2.00 o 
   2  14   3       57.65       45.19      2.69 o 
   3  14   3      248.29      280.75      7.07 o 
   4  14   3       39.17       49.81      2.82 o 
  -3  15   3      160.15      197.98      4.90 o 
  -2  15   3      331.52      332.25     10.95 o 
  -1  15   3       48.42       49.07      2.80 o 
   0  15   3      158.93      159.17      5.65 o 
   1  15   3      115.73      119.24      3.86 o 
   2  15   3        3.24        4.55      1.78 o 
   3  15   3      171.07      195.26      4.80 o 
  -1  16   3       46.08       41.45      3.02 o 
   0  16   3      237.33      255.54      6.02 o 
   1  16   3        2.47        9.94      2.26 o 
  -6   0   4     1258.87     1152.78     17.59 o 
  -4   0   4     2254.77     2302.80     51.09 o 
  -2   0   4     1226.27     1212.45      6.34 o 
   0   0   4     3063.69     3071.07     40.12 o 
   2   0   4      621.40      572.36      7.32 o 
   4   0   4      685.83      607.36      8.39 o 
   6   0   4     2311.95     2400.25     53.60 o 
  -7   1   4        5.33        4.28      1.63 o 
  -6   1   4       12.16       16.20      1.52 o 
  -5   1   4      628.04      609.49      6.69 o 
  -4   1   4      455.59      493.01      6.28 o 
  -3   1   4      299.40      326.71      3.62 o 
  -2   1   4      284.58      258.26      7.87 o 
  -1   1   4       15.59       12.33      0.57 o 
   0   1   4     1254.03     1159.13      8.19 o 
   1   1   4      100.00      121.97      1.80 o 
   2   1   4     3514.52     3663.88     18.00 o 
   3   1   4      468.18      404.30     13.71 o 
   4   1   4        1.11       -0.53      2.37 o 
   5   1   4       98.81       88.59      4.27 o 
   6   1   4       13.74       10.72      2.00 o 
   7   1   4       89.35       98.72      4.04 o 
  -7   2   4       12.33       10.19      2.43 o 
  -6   2   4       62.13       56.78      2.33 o 
  -5   2   4      563.28      525.37      9.01 o 
  -4   2   4       50.14       39.31      6.46 o 
  -3   2   4     1492.86     1561.27     13.83 o 
  -2   2   4     3679.86     3545.17     22.86 o 
  -1   2   4      456.71      391.93      5.41 o 
   0   2   4      922.96      963.07      6.23 o 
   1   2   4       27.09       50.84      0.74 o 
   2   2   4     5822.41     5769.40     19.75 o 
   3   2   4      697.91      712.08      6.09 o 
   4   2   4      276.60      269.58      5.62 o 
   5   2   4        1.77        3.77      2.05 o 
   6   2   4      319.89      309.06      4.48 o 
   7   2   4       77.44       87.84      3.85 o 
  -7   3   4        8.54       10.03      2.61 o 
  -6   3   4       12.15       11.76      1.74 o 
  -5   3   4      496.24      466.58      7.33 o 
  -4   3   4      901.24      984.19      7.29 o 
  -3   3   4        2.53        4.67      0.93 o 
  -2   3   4      317.76      313.36      5.00 o 
  -1   3   4     2501.15     2473.64      8.05 o 
   0   3   4     3273.78     3128.13      7.45 o 
   1   3   4      128.97      132.75      1.79 o 
   2   3   4       31.19       35.09      2.50 o 
   3   3   4       48.37       41.71      1.91 o 
   4   3   4       28.25       33.18      7.58 o 
   5   3   4       62.09       60.23      2.79 o 
   6   3   4      716.55      727.91      8.11 o 
   7   3   4       21.06       26.03      1.87 o 
  -7   4   4       85.53       93.99      4.05 o 
  -6   4   4        0.34       -1.91      1.91 o 
  -5   4   4      500.84      458.41     13.09 o 
  -4   4   4     1245.60     1286.59     10.60 o 
  -3   4   4      400.61      377.04      3.78 o 
  -2   4   4      121.84      177.31      2.16 o 
  -1   4   4     5645.97     5570.27     36.84 o 
   0   4   4       12.88       12.00      1.00 o 
   1   4   4      698.75      589.36      5.99 o 
   2   4   4      201.57      238.90      5.65 o 
   3   4   4       13.34        6.14      1.52 o 
   4   4   4     1109.49     1069.35     11.08 o 
   5   4   4      780.13      744.79      7.50 o 
   6   4   4      253.36      250.63      7.86 o 
   7   4   4      174.59      186.19      4.34 o 
  -7   5   4       43.09       44.16      3.11 o 
  -6   5   4       23.46       22.98      2.81 o 
  -5   5   4      640.87      596.27      8.33 o 
  -4   5   4       63.39       79.65      3.39 o 
  -3   5   4       21.90       39.61      3.27 o 
  -2   5   4      760.30      908.02      5.94 o 
  -1   5   4       54.99       55.40      2.36 o 
   0   5   4     2985.09     2940.76     34.69 o 
   1   5   4      204.94      245.76      3.81 o 
   2   5   4      636.66      697.84     35.46 o 
   3   5   4       20.12       22.22      1.92 o 
   4   5   4       72.45       77.25      2.90 o 
   5   5   4      219.34      182.67      5.00 o 
   6   5   4       38.61       38.82      3.87 o 
   7   5   4       53.36       70.91      2.15 o 
  -7   6   4      320.46      368.98      5.78 o 
  -6   6   4        0.75        2.41      2.32 o 
  -5   6   4      454.51      387.39      9.87 o 
  -4   6   4      235.98      235.96      6.70 o 
  -3   6   4      320.62      322.20     11.87 o 
  -2   6   4     2842.68     2866.73     20.11 o 
  -1   6   4      675.21      730.25      7.68 o 
   0   6   4     1530.11     1524.18      7.73 o 
   1   6   4      966.13     1153.39      6.46 o 
   2   6   4     2250.87     2345.40    192.62 o 
   3   6   4        4.19        3.62      2.41 o 
   4   6   4        0.12        7.16      6.10 o 
   5   6   4      113.30       96.17      3.98 o 
   6   6   4      104.94      100.25      5.08 o 
  -6   7   4       30.96       33.95      2.57 o 
  -5   7   4       76.98       82.98     16.99 o 
  -4   7   4      837.87      826.48     11.91 o 
  -3   7   4      147.60      155.98      4.15 o 
  -2   7   4     6280.46     6161.37     31.14 o 
  -1   7   4     1012.44     1129.91     12.51 o 
   0   7   4      411.09      363.59      4.20 o 
   1   7   4       81.80       91.42      2.38 o 
   2   7   4       85.03       81.44      3.10 o 
   3   7   4       27.92       28.20      2.63 o 
   4   7   4      181.03      173.18      5.62 o 
   5   7   4        4.83        5.57      2.30 o 
   6   7   4       51.95       43.37      3.50 o 
  -6   8   4        0.48        1.89      2.32 o 
  -5   8   4        5.74       11.09      3.45 o 
  -4   8   4      979.82      959.30     15.23 o 
  -3   8   4      434.34      431.30     10.00 o 
  -2   8   4      156.29      169.28      5.62 o 
  -1   8   4      615.90      676.81      7.48 o 
   0   8   4        6.06       12.26      1.46 o 
   1   8   4      107.25      120.30      4.07 o 
   2   8   4      183.05      195.21      4.63 o 
   3   8   4       18.55       18.52      3.46 o 
   4   8   4      122.87      122.30      5.13 o 
   5   8   4       12.34       11.86      1.99 o 
   6   8   4       51.71       63.24      3.54 o 
  -6   9   4       15.25       17.72      2.33 o 
  -5   9   4       32.68       27.86      2.44 o 
  -4   9   4        0.00        4.06      2.55 o 
  -3   9   4      347.86      366.49     12.45 o 
  -2   9   4       32.78       44.21      7.32 o 
  -1   9   4      815.62      795.39      8.76 o 
   0   9   4        2.62        2.68      1.92 o 
   1   9   4     1091.29     1106.20      8.40 o 
   2   9   4      319.53      324.74      6.40 o 
   3   9   4        0.00        0.74      2.37 o 
   4   9   4       91.38       73.28      3.63 o 
   5   9   4      264.67      245.01     11.24 o 
   6   9   4      150.45      156.19      4.68 o 
  -5  10   4      369.98      432.15      6.83 o 
  -4  10   4      135.66      135.81      5.23 o 
  -3  10   4        1.21        2.94      2.73 o 
  -2  10   4      125.43      122.12      4.52 o 
  -1  10   4       90.39      102.82      5.22 o 
   0  10   4       80.65       75.13      4.63 o 
   1  10   4      516.97      521.65      7.82 o 
   2  10   4       14.81       13.44      2.09 o 
   3  10   4      128.26      144.15     16.96 o 
   4  10   4       13.80       13.85      2.66 o 
   5  10   4      257.91      289.15      6.58 o 
  -5  11   4      155.12      162.75      5.17 o 
  -4  11   4        1.59        3.24      3.64 o 
  -3  11   4     2771.95     2539.20    123.40 o 
  -2  11   4      972.44      922.81     18.49 o 
  -1  11   4      568.44      526.27     49.89 o 
   0  11   4       13.07       11.56      3.40 o 
   1  11   4        5.08       15.23      3.00 o 
   2  11   4      592.78      586.27      9.29 o 
   3  11   4      250.37      237.63      5.41 o 
   4  11   4        2.81        4.19      2.82 o 
   5  11   4       86.73      112.77      4.02 o 
  -5  12   4       16.83       14.01      2.24 o 
  -4  12   4      213.22      196.87      6.69 o 
  -3  12   4      110.97       96.49      4.32 o 
  -2  12   4        0.12       16.75     12.48 o 
  -1  12   4       19.65       17.10      4.77 o 
   0  12   4      365.93      380.57      7.09 o 
   1  12   4      268.77      239.12     12.85 o 
   2  12   4      235.33      256.53     13.69 o 
   3  12   4      229.30      230.73      5.04 o 
   4  12   4        4.12        6.08      2.23 o 
  -4  13   4        5.55        3.59      2.45 o 
  -3  13   4      906.71      830.03     13.17 o 
  -2  13   4      293.08      284.13      5.78 o 
  -1  13   4      202.44      171.36      4.81 o 
   0  13   4      110.42       97.20      3.86 o 
   1  13   4      225.44      161.72     11.43 o 
   2  13   4      599.61      604.64     10.76 o 
   3  13   4        5.84        7.34      2.56 o 
   4  13   4       72.54       68.01      3.88 o 
  -4  14   4        5.03       13.48      2.10 o 
  -3  14   4        0.29        2.03      3.32 o 
  -2  14   4      133.39      139.62      4.00 o 
  -1  14   4      103.26      126.81      5.60 o 
   0  14   4        0.77        5.78      2.35 o 
   1  14   4       27.24       25.17      2.54 o 
   2  14   4       23.10       18.18      3.17 o 
   3  14   4      179.99      201.71      5.85 o 
   4  14   4       10.02       11.02      1.92 o 
  -3  15   4      416.61      391.68      6.36 o 
  -2  15   4        0.42        2.27      2.50 o 
  -1  15   4        0.15        2.55      2.83 o 
   0  15   4      219.07      186.95      4.36 o 
   1  15   4        0.00        0.21      1.45 o 
   2  15   4       62.08       66.53      4.05 o 
   3  15   4       16.23       13.44      2.25 o 
  -1  16   4      585.43      571.85      7.95 o 
   0  16   4        0.98        3.80      2.08 o 
   1  16   4      148.79      159.56      4.40 o 
  -7   0   5       47.81       43.28      3.00 o 
  -5   0   5       25.42       17.91      3.12 o 
  -3   0   5       31.14       13.46      2.45 o 
   1   0   5     5428.10     5038.74     18.37 o 
   3   0   5      318.92      328.91      8.12 o 
   5   0   5      393.23      372.04      6.40 o 
   7   0   5       47.58       63.46      3.06 o 
  -7   1   5       90.82      120.08      3.02 o 
  -6   1   5      135.12      140.02      2.53 o 
  -5   1   5        2.05        4.09      1.54 o 
  -4   1   5      454.77      428.46      5.01 o 
  -3   1   5      721.01      781.20      6.86 o 
  -2   1   5     2997.58     2830.67     49.02 o 
  -1   1   5     1311.62     1253.42      9.90 o 
   0   1   5     1838.74     1850.31      4.31 o 
   1   1   5      191.73      149.78      2.00 o 
   2   1   5     2957.83     2882.62     61.34 o 
   3   1   5      719.42      825.37      6.81 o 
   4   1   5      263.96      268.54      4.64 o 
   5   1   5     1768.29     1814.83     13.57 o 
   6   1   5      380.33      385.45      4.28 o 
   7   1   5       77.55       84.11      3.65 o 
  -7   2   5       33.77       24.47      2.64 o 
  -6   2   5       15.77       19.88      1.82 o 
  -5   2   5        0.40        2.99      1.51 o 
  -4   2   5      115.46      127.60      2.60 o 
  -3   2   5     4473.24     4604.02     85.06 o 
  -2   2   5       33.17       42.47      1.41 o 
  -1   2   5     2838.12     2732.08     23.07 o 
   0   2   5     9809.90     8597.15     70.39 o 
   1   2   5        0.63        6.46      1.13 o 
   2   2   5     4111.92     4350.05     58.40 o 
   3   2   5       13.15       11.95      1.68 o 
   4   2   5      896.95      889.71      9.95 o 
   5   2   5     2474.98     2458.93     48.38 o 
   6   2   5       66.90       67.29      2.34 o 
   7   2   5        5.39        4.38      2.38 o 
  -7   3   5      297.98      299.46      6.42 o 
  -6   3   5      217.20      173.61      3.28 o 
  -5   3   5      136.88      126.93      2.68 o 
  -4   3   5      266.33      284.43     19.53 o 
  -3   3   5      251.31      300.21      4.19 o 
  -2   3   5     1731.07     1852.84     14.00 o 
  -1   3   5      550.39      494.22      3.37 o 
   0   3   5     2389.07     2518.50      7.84 o 
   1   3   5      489.67      546.38      4.08 o 
   2   3   5       52.24       54.56      1.58 o 
   3   3   5        8.74        7.57      1.35 o 
   4   3   5      363.58      370.68      5.89 o 
   5   3   5      893.56      835.98      7.85 o 
   6   3   5      426.87      395.90      9.46 o 
   7   3   5      134.00      168.13      4.84 o 
  -7   4   5      252.93      251.93      5.80 o 
  -6   4   5       65.49       56.29      2.76 o 
  -5   4   5      103.54       95.14      2.74 o 
  -4   4   5       16.50       13.25      2.34 o 
  -3   4   5      288.36      300.40      3.78 o 
  -2   4   5      574.86      668.47      5.13 o 
  -1   4   5      277.50      332.88      2.88 o 
   0   4   5     1056.74      934.85      9.70 o 
   1   4   5     2054.45     1954.30      6.85 o 
   2   4   5       85.00       64.56      1.64 o 
   3   4   5     1117.08     1138.37      9.72 o 
   4   4   5      315.87      299.55      5.74 o 
   5   4   5     1910.97     1757.60     12.40 o 
   6   4   5       20.84       15.33      3.90 o 
   7   4   5       78.11       82.85      2.24 o 
  -7   5   5      244.18      285.74      5.63 o 
  -6   5   5       20.24       18.47      2.72 o 
  -5   5   5        5.98        5.41      2.01 o 
  -4   5   5        2.04        3.80      1.82 o 
  -3   5   5      215.25      228.34      4.14 o 
  -2   5   5      415.18      497.09     12.45 o 
  -1   5   5     2661.62     2832.12      9.46 o 
   0   5   5     2380.22     2538.88      7.53 o 
   1   5   5        6.63       12.65      1.57 o 
   2   5   5      140.27      136.13      3.26 o 
   3   5   5       19.74       26.07      5.20 o 
   4   5   5      594.64      563.09      7.54 o 
   5   5   5       13.52        2.50      2.29 o 
   6   5   5       36.93       31.96      3.97 o 
   7   5   5        5.34        5.55      1.80 o 
  -7   6   5       46.52       45.01      2.67 o 
  -6   6   5       54.65       48.71      3.07 o 
  -5   6   5      174.75      143.88      6.40 o 
  -4   6   5      190.57      185.24     12.01 o 
  -3   6   5      488.44      478.27      6.41 o 
  -2   6   5      352.02      364.76      7.55 o 
  -1   6   5      318.79      299.86      3.50 o 
   0   6   5      134.29      140.65      2.61 o 
   1   6   5       25.16       39.63      1.75 o 
   2   6   5      467.21      513.82      8.86 o 
   3   6   5       78.36       74.20      5.20 o 
   4   6   5       35.92       37.74      2.96 o 
   5   6   5      155.31      131.04      4.36 o 
   6   6   5        1.63        4.59      3.05 o 
  -6   7   5        0.05       -0.96      2.44 o 
  -5   7   5       91.21       72.58      3.67 o 
  -4   7   5       48.92       47.26      3.23 o 
  -3   7   5        1.35        1.95      3.08 o 
  -2   7   5     3326.23     3433.85     23.71 o 
  -1   7   5      760.68      780.38     12.92 o 
   0   7   5     1377.49     1432.82     21.96 o 
   1   7   5      848.58      902.85     24.00 o 
   2   7   5     1415.15     1391.73     26.21 o 
   3   7   5      414.79      423.87      6.35 o 
   4   7   5      794.46      802.79      9.22 o 
   5   7   5      649.03      593.49      8.04 o 
   6   7   5        0.29        0.73      2.73 o 
  -6   8   5       24.92       30.35      3.09 o 
  -5   8   5        0.05        1.74      1.64 o 
  -4   8   5      617.22      572.09     11.99 o 
  -3   8   5       74.88       81.64      3.75 o 
  -2   8   5      924.75     1001.39     21.56 o 
  -1   8   5      129.76      118.40      3.58 o 
   0   8   5        4.43        8.07      1.89 o 
   1   8   5      319.34      306.76      6.35 o 
   2   8   5      951.43      971.44     14.88 o 
   3   8   5      397.48      347.26      9.57 o 
   4   8   5       93.03       84.78      3.05 o 
   5   8   5      597.41      541.42     10.67 o 
   6   8   5      286.75      302.07      6.03 o 
  -6   9   5        0.01       -1.14      1.99 o 
  -5   9   5        7.26       13.56      2.40 o 
  -4   9   5        3.27        1.19      2.50 o 
  -3   9   5      216.16      220.83     12.67 o 
  -2   9   5        0.94        5.60      1.66 o 
  -1   9   5      182.61      171.52      4.44 o 
   0   9   5      508.19      534.90      7.90 o 
   1   9   5     2335.37     2324.25     15.46 o 
   2   9   5      260.26      305.19      5.35 o 
   3   9   5      231.43      199.42      5.16 o 
   4   9   5       24.43       27.13      5.84 o 
   5   9   5      279.20      271.86      5.00 o 
   6   9   5      290.98      345.88      6.16 o 
  -5  10   5       54.68       65.12      2.66 o 
  -4  10   5      101.33       96.93      6.18 o 
  -3  10   5      649.42      576.00     26.12 o 
  -2  10   5        3.28        8.19      2.05 o 
  -1  10   5      246.80      243.71     10.66 o 
   0  10   5        0.20        0.92      3.62 o 
   1  10   5      459.71      469.50      6.80 o 
   2  10   5      963.34      954.04      8.13 o 
   3  10   5      127.63      104.46      3.99 o 
   4  10   5       23.20       23.99      2.86 o 
   5  10   5       49.94       71.17     10.32 o 
  -5  11   5       59.78       73.69      3.80 o 
  -4  11   5        7.12        4.57      3.39 o 
  -3  11   5      281.08      277.44     12.78 o 
  -2  11   5      441.01      431.84      7.51 o 
  -1  11   5      608.82      608.09     25.27 o 
   0  11   5       63.94       68.74      4.71 o 
   1  11   5      612.33      564.74      8.90 o 
   2  11   5        7.79        5.17      1.85 o 
   3  11   5        4.63        7.01      2.33 o 
   4  11   5       56.84       49.95      4.20 o 
   5  11   5       39.73       57.60      3.04 o 
  -5  12   5        6.75        8.29      2.12 o 
  -4  12   5       29.18       29.90      3.79 o 
  -3  12   5       63.59       70.35      3.33 o 
  -2  12   5      160.90      124.86      4.53 o 
  -1  12   5      466.77      438.24     42.14 o 
   0  12   5       43.56       32.63      4.29 o 
   1  12   5       10.28       13.38      1.88 o 
   2  12   5      574.11      586.69      7.47 o 
   3  12   5       28.36       21.37      2.33 o 
   4  12   5        1.68        3.82      1.84 o 
  -4  13   5        2.10        1.10      2.43 o 
  -3  13   5      147.51      132.32      6.17 o 
  -2  13   5      190.64      179.67      4.71 o 
  -1  13   5       42.93       51.48      3.67 o 
   0  13   5      202.05      170.81      4.85 o 
   1  13   5        6.04        2.71      2.23 o 
   2  13   5       16.47       11.95      2.12 o 
   3  13   5        3.35        0.41      2.34 o 
   4  13   5      340.15      376.05      6.98 o 
  -4  14   5      185.45      185.59      4.39 o 
  -3  14   5        1.00        4.71      2.69 o 
  -2  14   5      145.17      127.10      3.76 o 
  -1  14   5      282.80      262.60      5.44 o 
   0  14   5      321.31      329.65     10.22 o 
   1  14   5        4.11        1.71      2.01 o 
   2  14   5      102.04      101.07      4.56 o 
   3  14   5       58.97       57.19      3.72 o 
  -3  15   5       57.24       54.02      2.95 o 
  -2  15   5      242.11      256.97      5.75 o 
  -1  15   5      140.10      148.90      5.49 o 
   0  15   5        5.08        5.94      3.00 o 
   1  15   5      103.84      122.26      8.64 o 
   2  15   5        7.70        5.36      1.60 o 
   3  15   5      230.15      274.36      5.10 o 
  -1  16   5      209.61      232.21      5.11 o 
   0  16   5       48.27       60.39      3.39 o 
   1  16   5      174.20      185.82      4.54 o 
  -6   0   6      137.74      134.94      3.55 o 
  -4   0   6     1082.23     1204.71     17.95 o 
  -2   0   6     2254.91     2274.36     14.12 o 
   2   0   6      368.22      398.75      7.32 o 
   4   0   6      334.89      317.36      9.55 o 
   6   0   6       21.88       15.53      2.62 o 
  -7   1   6        2.23        2.56      1.51 o 
  -6   1   6       53.37       59.72      2.09 o 
  -5   1   6        1.61        0.68      1.50 o 
  -4   1   6     1496.37     1650.96      9.50 o 
  -3   1   6      972.91     1067.96      8.45 o 
  -2   1   6      446.14      409.92      4.18 o 
  -1   1   6     2389.24     2322.74     10.33 o 
   0   1   6     1102.17     1058.00      9.66 o 
   1   1   6     1060.15      958.65      4.50 o 
   2   1   6      318.12      416.27      5.19 o 
   3   1   6     4660.06     4701.38     53.69 o 
   4   1   6      121.00      128.67      3.61 o 
   5   1   6      279.64      274.59      4.74 o 
   6   1   6       74.65       75.00      3.54 o 
   7   1   6      108.17      102.86      3.66 o 
  -7   2   6       42.00       45.10      2.11 o 
  -6   2   6      529.03      512.73      5.27 o 
  -5   2   6      139.65      129.73      2.74 o 
  -4   2   6      551.49      589.00      5.80 o 
  -3   2   6        0.50       15.75      3.00 o 
  -2   2   6      474.65      482.96      8.26 o 
  -1   2   6      588.97      508.66      4.98 o 
   0   2   6     1577.70     1582.34     18.24 o 
   1   2   6      838.01      849.19     16.78 o 
   2   2   6     1631.44     1607.85      9.24 o 
   3   2   6       51.73       46.09      2.26 o 
   4   2   6      793.01      755.81     15.19 o 
   5   2   6     2073.10     1966.74     20.92 o 
   6   2   6       71.90       75.94      4.39 o 
   7   2   6       47.01       46.61      2.93 o 
  -7   3   6        0.00        1.08      2.11 o 
  -6   3   6       59.20       66.50      2.40 o 
  -5   3   6      615.91      554.43      5.60 o 
  -4   3   6      438.69      479.54     30.10 o 
  -3   3   6      267.07      267.18      3.97 o 
  -2   3   6      740.07      757.69     10.85 o 
  -1   3   6      958.33     1016.42      7.93 o 
   0   3   6        0.31        8.41      0.86 o 
   1   3   6     1937.03     1935.13      8.11 o 
   2   3   6      154.84      200.28      3.24 o 
   3   3   6      491.81      470.00      7.85 o 
   4   3   6        1.68        2.26      1.67 o 
   5   3   6       21.41       20.11      3.11 o 
   6   3   6        3.85        1.48      3.46 o 
   7   3   6        3.92        4.11      1.87 o 
  -7   4   6       19.60       18.63      2.57 o 
  -6   4   6       52.52       50.91      2.54 o 
  -5   4   6      975.82      903.70     10.10 o 
  -4   4   6      155.47      133.56      3.25 o 
  -3   4   6       74.50       78.82      2.26 o 
  -2   4   6     1123.15     1236.73      5.49 o 
  -1   4   6      176.88      232.36      2.33 o 
   0   4   6      505.57      456.19      2.67 o 
   1   4   6     1344.60     1348.03      9.86 o 
   2   4   6     2573.24     2669.54     18.19 o 
   3   4   6     1228.39     1374.32     11.16 o 
   4   4   6     2492.79     2395.32     12.05 o 
   5   4   6       38.40       48.62      4.71 o 
   6   4   6        4.17        2.66      2.98 o 
   7   4   6       67.89       82.55      3.47 o 
  -7   5   6       84.35       82.82      3.31 o 
  -6   5   6       97.46       83.42      4.02 o 
  -5   5   6       66.99       56.17      2.59 o 
  -4   5   6      250.92      277.41      5.27 o 
  -3   5   6        8.19        4.69      1.80 o 
  -2   5   6       91.84      153.57      2.79 o 
  -1   5   6      265.92      273.73      3.99 o 
   0   5   6        2.20        4.83      1.57 o 
   1   5   6     2655.06     2509.33     12.58 o 
   2   5   6       90.65       93.59      4.54 o 
   3   5   6      141.30      132.07      4.06 o 
   4   5   6     3237.86     3046.63     17.09 o 
   5   5   6       13.57       20.65      2.63 o 
   6   5   6      274.46      283.16      7.60 o 
   7   5   6        7.54        8.93      1.77 o 
  -6   6   6        0.87        1.40      2.94 o 
  -5   6   6       34.08       35.18      3.26 o 
  -4   6   6     1390.20     1415.67     27.21 o 
  -3   6   6      231.79      233.02      4.67 o 
  -2   6   6      516.99      511.50      9.05 o 
  -1   6   6     3377.42     3472.01     25.78 o 
   0   6   6       31.69       33.45      1.35 o 
   1   6   6       41.00       47.91      2.94 o 
   2   6   6      284.71      388.31      7.92 o 
   3   6   6      395.38      358.57      9.13 o 
   4   6   6        4.21       10.60      5.51 o 
   5   6   6      134.88      117.72      4.29 o 
   6   6   6       88.18       97.79      4.65 o 
  -6   7   6      117.28      127.44      5.30 o 
  -5   7   6      306.63      285.31      6.70 o 
  -4   7   6       35.69       27.82      2.78 o 
  -3   7   6       12.81       22.57      3.57 o 
  -2   7   6      140.51      163.08      9.03 o 
  -1   7   6      156.33      169.82      3.00 o 
   0   7   6      665.28      711.78     28.83 o 
   1   7   6       86.55      110.66      2.59 o 
   2   7   6       29.85       23.91      2.39 o 
   3   7   6      363.54      358.31      7.13 o 
   4   7   6      446.69      407.55      6.75 o 
   5   7   6        2.06        0.64      1.85 o 
   6   7   6        0.69       -0.12      2.51 o 
  -6   8   6       11.53       14.09      2.52 o 
  -5   8   6      229.01      235.68      6.71 o 
  -4   8   6        0.20        1.15      3.55 o 
  -3   8   6     2385.64     2399.56    106.50 o 
  -2   8   6     1372.26     1479.66     35.64 o 
  -1   8   6      830.73      854.24     17.10 o 
   0   8   6      267.68      289.44     10.46 o 
   1   8   6      172.08      188.82      4.55 o 
   2   8   6     1949.80     2002.16    139.20 o 
   3   8   6      235.06      205.57      5.17 o 
   4   8   6      398.26      361.44      6.30 o 
   5   8   6        4.55        4.24      2.19 o 
   6   8   6       11.47        5.78      2.39 o 
  -6   9   6       25.93       21.32      2.06 o 
  -5   9   6       44.52       47.81      4.32 o 
  -4   9   6      872.71      848.64      9.91 o 
  -3   9   6        3.09        8.25      3.44 o 
  -2   9   6      781.59      761.81     11.76 o 
  -1   9   6      581.33      593.82     30.84 o 
   0   9   6     1388.91     1475.65      9.11 o 
   1   9   6      219.77      221.32      5.25 o 
   2   9   6       64.67       77.33      2.74 o 
   3   9   6      349.85      329.79      9.82 o 
   4   9   6       41.14       29.46      2.88 o 
   5   9   6      101.35       96.63      3.20 o 
  -5  10   6      135.81      147.59      5.35 o 
  -4  10   6       85.60       90.98      5.67 o 
  -3  10   6       34.01       30.49      4.40 o 
  -2  10   6     2014.06     1911.28     29.64 o 
  -1  10   6      297.38      295.40      4.81 o 
   0  10   6     1197.60     1166.79     10.59 o 
   1  10   6     1278.77     1268.24     10.94 o 
   2  10   6       97.65      103.66      4.32 o 
   3  10   6       56.50       53.49      4.30 o 
   4  10   6        0.56        2.19      2.08 o 
   5  10   6      140.58      156.32     18.83 o 
  -5  11   6      228.21      267.33      6.10 o 
  -4  11   6       33.66       26.51      4.14 o 
  -3  11   6      655.83      651.20     74.58 o 
  -2  11   6       43.65       34.12      3.19 o 
  -1  11   6      217.49      217.55     12.33 o 
   0  11   6      235.49      239.67      5.31 o 
   1  11   6      918.62      954.65     16.09 o 
   2  11   6       33.21       31.08      2.35 o 
   3  11   6       18.21       10.59      2.57 o 
   4  11   6       68.32       66.27      4.38 o 
   5  11   6        3.37        1.53      2.35 o 
  -5  12   6        1.80        5.61      1.95 o 
  -4  12   6       94.93       97.12      4.85 o 
  -3  12   6      268.83      278.49      8.65 o 
  -2  12   6      325.15      345.02      9.72 o 
  -1  12   6        0.27        1.01      2.36 o 
   0  12   6      284.81      247.84      8.08 o 
   1  12   6       34.98       25.64      1.96 o 
   2  12   6       18.30       19.20      2.28 o 
   3  12   6       40.99       42.84      3.95 o 
   4  12   6       46.49       41.34      2.42 o 
  -4  13   6       43.91       29.77      3.25 o 
  -3  13   6       30.13       32.63      2.48 o 
  -2  13   6       71.37       86.33      3.70 o 
  -1  13   6      203.25      211.91      5.28 o 
   0  13   6       23.95       25.36      2.66 o 
   1  13   6       53.10       55.64      3.20 o 
   2  13   6        0.41       -1.81      1.81 o 
   3  13   6       23.44       28.00      2.93 o 
   4  13   6       25.38       32.73      1.91 o 
  -4  14   6        4.08        6.19      1.72 o 
  -3  14   6       89.09       87.18      4.44 o 
  -2  14   6      381.18      399.15      8.61 o 
  -1  14   6      198.64      216.33     13.06 o 
   0  14   6       82.20       94.31      4.18 o 
   1  14   6      770.33      725.37     11.52 o 
   2  14   6        0.67        1.64      2.29 o 
   3  14   6      156.54      156.42      5.05 o 
  -3  15   6      116.92       92.10      3.33 o 
  -2  15   6       10.45        8.46      1.78 o 
  -1  15   6       34.22       28.40      3.09 o 
   0  15   6      102.06      115.40      4.74 o 
   1  15   6      173.34      166.62     14.39 o 
   2  15   6       74.89       61.26     10.97 o 
   3  15   6       29.22       29.41      2.16 o 
  -1  16   6      417.10      438.04      6.65 o 
   0  16   6       24.06       25.25      2.47 o 
   1  16   6       10.80       13.31      2.09 o 
  -7   0   7       18.16       27.54      2.94 o 
  -5   0   7     1080.98      939.53     21.74 o 
  -3   0   7     1308.75     1430.89     13.80 o 
  -1   0   7    10331.73     9789.14    150.06 o 
   1   0   7     2411.22     2149.87     13.56 o 
   3   0   7      139.43      165.58      6.23 o 
   5   0   7      303.90      302.64      5.70 o 
   7   0   7      515.40      504.59      6.10 o 
  -7   1   7       51.36       43.54      2.12 o 
  -6   1   7     1179.81     1179.99      9.88 o 
  -5   1   7      151.30      134.11      3.11 o 
  -4   1   7      520.54      560.87      8.01 o 
  -3   1   7     2452.23     2502.29     12.99 o 
  -2   1   7     2440.09     2334.89     21.36 o 
  -1   1   7     4025.45     4040.42     23.96 o 
   0   1   7      378.69      356.30      2.56 o 
   1   1   7      218.46      211.07      3.88 o 
   2   1   7     4110.39     3916.73     15.44 o 
   3   1   7       52.01       59.95      2.51 o 
   4   1   7     2355.16     2401.02     17.50 o 
   5   1   7      392.79      406.70      5.19 o 
   6   1   7        6.33        6.59      2.20 o 
   7   1   7      105.32      117.48      3.65 o 
  -7   2   7       43.63       51.04      2.15 o 
  -6   2   7      197.99      192.85      3.52 o 
  -5   2   7      414.09      410.00      4.87 o 
  -4   2   7      196.38      177.74      4.18 o 
  -3   2   7      247.20      199.80      4.05 o 
  -2   2   7      379.22      440.25      5.06 o 
  -1   2   7     3998.25     3765.76     11.80 o 
   0   2   7      228.01      267.36      1.99 o 
   1   2   7      968.34      869.35      5.08 o 
   2   2   7       29.46       19.19      1.42 o 
   3   2   7     1697.59     1684.39     11.12 o 
   4   2   7       79.74       69.43      2.54 o 
   5   2   7      426.68      436.48      5.28 o 
   6   2   7        0.04        0.18      2.11 o 
   7   2   7       40.04       45.27      2.70 o 
  -7   3   7      148.63      155.50      4.72 o 
  -6   3   7      707.79      741.96      7.18 o 
  -5   3   7      159.70      139.00      3.39 o 
  -4   3   7      126.59      131.97      3.96 o 
  -3   3   7      193.69      200.31      2.85 o 
  -2   3   7     1864.05     2075.69     33.08 o 
  -1   3   7     3814.21     3949.78     54.16 o 
   0   3   7     4053.46     3735.96      7.16 o 
   1   3   7     1286.46     1326.14     13.18 o 
   2   3   7      950.37      905.53      6.54 o 
   3   3   7     2928.26     2936.16     21.37 o 
   4   3   7        0.49        0.87      1.70 o 
   5   3   7      190.90      176.21      4.14 o 
   6   3   7        4.41        2.74      3.08 o 
   7   3   7       10.33       12.63      2.04 o 
  -7   4   7        9.51        8.35      2.09 o 
  -6   4   7       55.96       71.32      3.19 o 
  -5   4   7        1.60        2.74      1.69 o 
  -4   4   7     1164.32     1219.16     10.54 o 
  -3   4   7      479.29      488.73      4.85 o 
  -2   4   7       28.54       27.32      1.60 o 
  -1   4   7     2536.46     2429.07     10.40 o 
   0   4   7      236.42      269.99      2.44 o 
   1   4   7     7407.61     7171.57     14.10 o 
   2   4   7     1235.24     1290.22     46.72 o 
   3   4   7        6.71        7.77      2.12 o 
   4   4   7      136.05      139.75      3.99 o 
   5   4   7      135.78      116.03      4.18 o 
   6   4   7        1.96        5.61      3.22 o 
   7   4   7        0.79        0.86      1.93 o 
  -7   5   7      144.12      157.84      4.15 o 
  -6   5   7        6.34        8.31      3.00 o 
  -5   5   7     1025.15      925.94      9.98 o 
  -4   5   7        2.07        3.03      2.16 o 
  -3   5   7      127.27      147.95      3.04 o 
  -2   5   7     2928.56     3031.87     14.27 o 
  -1   5   7       70.83       83.08      1.62 o 
   0   5   7      224.77      258.73      4.03 o 
   1   5   7     1171.80     1129.96      6.91 o 
   2   5   7      726.74      720.04     10.67 o 
   3   5   7      185.55      180.04      7.02 o 
   4   5   7      763.72      724.41      8.56 o 
   5   5   7        0.49        1.45      2.34 o 
   6   5   7        1.04        1.20      2.87 o 
  -6   6   7      181.86      181.63      6.16 o 
  -5   6   7       40.12       46.95      4.05 o 
  -4   6   7     1553.89     1516.10     12.82 o 
  -3   6   7      434.18      419.64      6.33 o 
  -2   6   7      267.31      282.41      8.62 o 
  -1   6   7     2505.77     2522.05     26.83 o 
   0   6   7      130.92      116.46      2.40 o 
   1   6   7      589.69      543.84      6.61 o 
   2   6   7       27.20       48.42      2.78 o 
   3   6   7      480.09      472.40      9.38 o 
   4   6   7     2018.68     1829.99     13.56 o 
   5   6   7      157.41      149.63     11.56 o 
   6   6   7        7.93       12.58      3.27 o 
  -6   7   7        0.64        2.80      2.42 o 
  -5   7   7      122.94      114.06      4.17 o 
  -4   7   7       84.47       76.14      3.64 o 
  -3   7   7      139.34      145.90      6.36 o 
  -2   7   7       41.44       44.07      2.98 o 
  -1   7   7       39.33       38.26      2.39 o 
   0   7   7       11.47       13.46      2.10 o 
   1   7   7       50.20       52.06      2.14 o 
   2   7   7      724.25      764.83      6.97 o 
   3   7   7      393.50      377.28      5.03 o 
   4   7   7       59.28       62.57      3.44 o 
   5   7   7       61.07       56.74      2.73 o 
   6   7   7       40.65       51.17      3.57 o 
  -6   8   7       74.03       78.76      3.62 o 
  -5   8   7       14.73       14.28      3.59 o 
  -4   8   7       15.88       15.76      2.24 o 
  -3   8   7      126.35      118.88      4.34 o 
  -2   8   7       83.35       86.62      2.86 o 
  -1   8   7     1486.10     1576.28     16.10 o 
   0   8   7      331.22      329.54      5.59 o 
   1   8   7     2577.07     2551.03     34.57 o 
   2   8   7        0.92        6.59      4.19 o 
   3   8   7     2277.55     2102.86     19.00 o 
   4   8   7      520.40      501.82      7.27 o 
   5   8   7        6.98        7.81      2.97 o 
   6   8   7        2.57        5.66      2.07 o 
  -5   9   7       72.65       77.66      3.02 o 
  -4   9   7      108.98      108.26      5.20 o 
  -3   9   7       10.04        9.93      2.65 o 
  -2   9   7      466.00      491.25      8.84 o 
  -1   9   7      140.24      152.49      5.24 o 
   0   9   7       33.73       33.45      4.02 o 
   1   9   7      147.30      163.05      4.57 o 
   2   9   7      215.18      185.84      4.76 o 
   3   9   7        0.00        1.20      2.39 o 
   4   9   7       27.72       12.27      2.57 o 
   5   9   7       54.32       51.10      2.65 o 
  -5  10   7      101.53      113.85      4.78 o 
  -4  10   7       44.49       31.65      4.51 o 
  -3  10   7      556.46      544.84     21.68 o 
  -2  10   7      319.97      295.27      5.15 o 
  -1  10   7      128.87      134.66      5.39 o 
   0  10   7      709.50      697.96      8.49 o 
   1  10   7     2093.73     2107.14     54.56 o 
   2  10   7        0.91        3.92      1.94 o 
   3  10   7       16.20       19.04      2.63 o 
   4  10   7       23.84       17.55      2.39 o 
   5  10   7       32.19       40.06      4.30 o 
  -5  11   7      296.21      322.36      6.36 o 
  -4  11   7       56.82       56.44      4.46 o 
  -3  11   7      253.90      227.02      8.45 o 
  -2  11   7      563.94      517.54     11.83 o 
  -1  11   7       19.37       18.72      2.13 o 
   0  11   7       92.88       94.41     13.30 o 
   1  11   7      162.70      142.33      9.00 o 
   2  11   7      170.07      144.47      5.74 o 
   3  11   7       13.27       12.75      2.42 o 
   4  11   7      181.44      176.70      6.16 o 
  -4  12   7      126.26      101.96      4.95 o 
  -3  12   7      236.69      241.62      8.06 o 
  -2  12   7      113.25      105.05      6.24 o 
  -1  12   7        5.91        8.71      2.58 o 
   0  12   7        0.16        2.13      2.21 o 
   1  12   7      232.39      241.11      5.43 o 
   2  12   7       64.70       74.70      3.13 o 
   3  12   7        4.81        8.04      2.83 o 
   4  12   7       14.41       12.89      2.78 o 
  -4  13   7       10.30        6.87      2.48 o 
  -3  13   7        4.46        6.62      2.00 o 
  -2  13   7      174.96      190.08      7.07 o 
  -1  13   7     1180.12     1217.90     15.62 o 
   0  13   7       33.52       32.04      3.24 o 
   1  13   7       71.39       62.58      2.53 o 
   2  13   7        3.11        0.82      1.81 o 
   3  13   7       25.60       27.48      2.96 o 
   4  13   7        0.75        1.32      1.37 o 
  -3  14   7       48.12       45.17      3.48 o 
  -2  14   7       49.77       50.20      2.81 o 
  -1  14   7        0.01        2.40      3.04 o 
   0  14   7      688.83      737.94     11.75 o 
   1  14   7       75.61       75.75      4.49 o 
   2  14   7       20.20       25.35      2.75 o 
   3  14   7        3.54       10.30      2.65 o 
  -2  15   7       30.53       29.86      1.99 o 
  -1  15   7       18.41       18.42      3.02 o 
   0  15   7      558.02      504.00      8.87 o 
   1  15   7        9.13        9.87      1.73 o 
   2  15   7        0.43        0.11      2.89 o 
  -1  16   7      117.81      126.74      3.74 o 
   0  16   7      160.43      186.58      4.55 o 
   1  16   7       72.34       80.63      2.97 o 
  -6   0   8      355.23      385.17     17.70 o 
  -4   0   8      113.89      131.77     13.32 o 
  -2   0   8     5484.75     5051.04     21.48 o 
   0   0   8     8957.32     8228.57     25.13 o 
   2   0   8     3519.55     3448.19     13.60 o 
   4   0   8      924.09      899.65      8.44 o 
   6   0   8      366.67      423.48      8.72 o 
  -7   1   8       12.53       13.49      1.68 o 
  -6   1   8      157.56      130.20      3.51 o 
  -5   1   8        5.33        9.44      1.70 o 
  -4   1   8      746.59      778.16      6.03 o 
  -3   1   8      259.44      268.69      4.53 o 
  -2   1   8      125.81      158.07      2.63 o 
  -1   1   8      308.75      283.24      3.06 o 
   0   1   8     3552.67     3619.21     35.36 o 
   1   1   8      183.99      194.99      3.91 o 
   2   1   8     9682.34     9356.23     27.65 o 
   3   1   8       55.87       49.14      2.34 o 
   4   1   8      768.66      769.32      9.57 o 
   5   1   8        0.01        3.40      2.26 o 
   6   1   8        0.55        0.64      1.96 o 
   7   1   8       16.54       12.45      1.97 o 
  -7   2   8        2.83        4.57      1.47 o 
  -6   2   8        0.60       -0.47      1.96 o 
  -5   2   8       74.00       74.29      3.15 o 
  -4   2   8       52.62       56.27      2.49 o 
  -3   2   8      719.43      727.40      7.34 o 
  -2   2   8      373.24      392.25      4.77 o 
  -1   2   8      581.52      510.31      3.73 o 
   0   2   8        7.70        7.13      1.13 o 
   1   2   8     5003.99     4702.17     13.85 o 
   2   2   8      200.10      198.98      4.01 o 
   3   2   8      496.88      451.40      7.42 o 
   4   2   8        9.38        5.63      1.68 o 
   5   2   8        3.71        1.75      1.94 o 
   6   2   8      157.05      169.21      6.20 o 
   7   2   8        1.75        5.24      1.78 o 
  -7   3   8        2.51        5.91      2.37 o 
  -6   3   8      864.89      767.28      8.65 o 
  -5   3   8        0.29       -0.05      1.68 o 
  -4   3   8       76.39       75.01      2.38 o 
  -3   3   8       38.38       54.75      1.70 o 
  -2   3   8      101.88       99.35      1.85 o 
  -1   3   8      366.15      418.11      2.68 o 
   0   3   8        4.81        4.41      0.64 o 
   1   3   8      467.31      443.98      3.62 o 
   2   3   8       63.49       63.78      2.52 o 
   3   3   8      133.10      146.22      3.12 o 
   4   3   8       19.74       24.55      1.93 o 
   5   3   8      194.04      160.13      4.60 o 
   6   3   8      222.60      197.44      6.68 o 
   7   3   8        0.71        0.18      1.59 o 
  -7   4   8       39.57       42.88      2.97 o 
  -6   4   8      115.58      129.15      3.83 o 
  -5   4   8       18.14       14.49      2.08 o 
  -4   4   8      179.47      178.14      3.22 o 
  -3   4   8      235.90      238.27      5.07 o 
  -2   4   8      112.84      100.82      2.42 o 
  -1   4   8        5.01       17.60      1.62 o 
   0   4   8       22.07       20.28      1.22 o 
   1   4   8      375.60      483.42      4.31 o 
   2   4   8      665.12      682.21     10.60 o 
   3   4   8      593.93      591.54     11.53 o 
   4   4   8       44.74       52.78      3.07 o 
   5   4   8       33.21       29.58      3.35 o 
   6   4   8        0.05        0.76      2.90 o 
  -7   5   8      183.97      203.41      4.25 o 
  -6   5   8        1.43        1.19      2.92 o 
  -5   5   8      713.24      693.27     10.52 o 
  -4   5   8      139.74      152.11      2.76 o 
  -3   5   8       47.25       51.46      2.18 o 
  -2   5   8       32.61       39.40      1.83 o 
  -1   5   8        3.43        5.54      1.23 o 
   0   5   8      182.25      170.46      3.25 o 
   1   5   8      214.20      265.89      5.59 o 
   2   5   8      762.81      707.32      7.95 o 
   3   5   8      196.05      198.87      7.42 o 
   4   5   8      207.05      202.22      4.98 o 
   5   5   8        0.00        4.30      2.28 o 
   6   5   8       57.21       39.40      3.65 o 
  -6   6   8       20.24       19.19      3.42 o 
  -5   6   8       87.36       65.39      3.60 o 
  -4   6   8       10.98        9.03      1.78 o 
  -3   6   8      101.72       86.77      4.66 o 
  -2   6   8     2210.02     2216.20     13.17 o 
  -1   6   8      680.22      717.24      7.25 o 
   0   6   8     4263.68     4427.85     29.22 o 
   1   6   8       88.08      108.21      5.92 o 
   2   6   8     1932.06     1824.29     24.64 o 
   3   6   8      317.92      332.63      5.59 o 
   4   6   8      439.74      398.97      6.59 o 
   5   6   8      216.24      198.71      4.93 o 
   6   6   8      439.33      461.46      8.42 o 
  -6   7   8       94.03       97.34      4.30 o 
  -5   7   8        5.32        7.35      2.31 o 
  -4   7   8      171.45      173.66      4.05 o 
  -3   7   8        1.50        0.55      2.58 o 
  -2   7   8        2.19       10.35      4.01 o 
  -1   7   8      542.87      500.71     25.55 o 
   0   7   8        8.96       15.88      4.04 o 
   1   7   8      236.01      272.01      7.04 o 
   2   7   8       13.62       17.38      1.93 o 
   3   7   8     1631.74     1617.17     14.40 o 
   4   7   8      746.46      665.96      8.49 o 
   5   7   8       13.49       18.94      2.15 o 
   6   7   8      224.13      223.03      5.51 o 
  -6   8   8        3.75        1.49      2.02 o 
  -5   8   8      249.34      261.10     16.75 o 
  -4   8   8      144.12      148.68      3.65 o 
  -3   8   8        6.47        2.93      2.60 o 
  -2   8   8     1346.18     1396.26     17.23 o 
  -1   8   8      672.70      698.97     16.79 o 
   0   8   8      281.57      266.51      7.69 o 
   1   8   8     1091.81     1047.00     10.38 o 
   2   8   8       98.86      137.60     33.08 o 
   3   8   8      674.41      615.55      8.41 o 
   4   8   8       64.10       55.00      2.59 o 
   5   8   8        0.68        1.25      2.06 o 
   6   8   8        8.69        3.70      1.91 o 
  -5   9   8       15.59       17.83      2.01 o 
  -4   9   8       32.06       24.95      4.34 o 
  -3   9   8       35.49       32.24      4.50 o 
  -2   9   8      183.90      190.05      5.31 o 
  -1   9   8      216.46      196.92      3.97 o 
   0   9   8     2647.29     2545.42     42.81 o 
   1   9   8      362.83      353.48      8.43 o 
   2   9   8      159.06      174.93      7.81 o 
   3   9   8      566.19      550.65      8.07 o 
   4   9   8       46.15       48.44      2.43 o 
   5   9   8       19.77       17.17      2.08 o 
   6   9   8       11.42        9.83      1.65 o 
  -5  10   8       48.50       50.26      3.77 o 
  -4  10   8      419.76      398.38     20.76 o 
  -3  10   8     1227.89     1129.93     44.69 o 
  -2  10   8       18.34       21.32      3.22 o 
  -1  10   8      350.24      351.82      7.75 o 
   0  10   8      886.20      830.24      9.32 o 
   1  10   8       22.49       25.63      2.61 o 
   2  10   8     1279.91     1248.31     22.52 o 
   3  10   8      188.55      213.37      8.30 o 
   4  10   8      465.72      393.52      9.20 o 
   5  10   8       27.60       42.52      3.30 o 
  -5  11   8      110.64      144.64      4.44 o 
  -4  11   8       22.06       17.57      3.54 o 
  -3  11   8      705.98      688.07     13.26 o 
  -2  11   8       25.26       26.39      2.89 o 
  -1  11   8      546.10      479.90      6.22 o 
   0  11   8      176.86      186.22      4.81 o 
   1  11   8      182.81      172.32      4.69 o 
   2  11   8       20.18       15.42      2.30 o 
   3  11   8      953.93      916.82     14.52 o 
   4  11   8      297.43      296.34      7.35 o 
  -4  12   8      140.47      125.16      5.19 o 
  -3  12   8      326.47      306.80      8.82 o 
  -2  12   8      285.95      294.31      9.07 o 
  -1  12   8      181.78      176.58      6.70 o 
   0  12   8       98.71      100.07      3.83 o 
   1  12   8      344.23      319.16      6.57 o 
   2  12   8       63.92       58.31      3.03 o 
   3  12   8       13.02       15.45      3.41 o 
   4  12   8       23.36       32.13      3.16 o 
  -4  13   8      215.45      219.33      5.56 o 
  -3  13   8      261.78      268.19      4.78 o 
  -2  13   8       91.02       85.55      5.34 o 
  -1  13   8       19.69       19.81      4.07 o 
   0  13   8       75.81       65.97      3.14 o 
   1  13   8       44.98       52.56      3.17 o 
   2  13   8       34.53       34.64      2.34 o 
   3  13   8       32.62       41.45      3.24 o 
   4  13   8        4.79        4.87      1.95 o 
  -3  14   8       58.63       69.18      3.83 o 
  -2  14   8        6.41       13.75      2.11 o 
  -1  14   8       27.13       37.84      3.71 o 
   0  14   8      394.58      339.84      8.37 o 
   1  14   8        3.46       -0.35      2.40 o 
   2  14   8       51.56       50.11      2.19 o 
   3  14   8        8.80        9.98      1.55 o 
  -2  15   8      197.90      221.97      3.50 o 
  -1  15   8      287.00      286.90      6.44 o 
   0  15   8        1.11        2.30      2.63 o 
   1  15   8        9.55        6.15      1.73 o 
   2  15   8        0.12        0.34      1.97 o 
  -1  16   8       26.59       22.31      2.01 o 
   0  16   8        3.87        4.78      1.88 o 
  -7   0   9      218.09      211.16      5.08 o 
  -5   0   9       17.38       12.77      3.48 o 
  -3   0   9     3296.27     3457.33     22.42 o 
  -1   0   9     1805.00     1810.97      9.30 o 
   1   0   9     1305.22     1149.55      7.32 o 
   3   0   9      101.85      104.67      5.31 o 
   5   0   9      119.07      127.38      5.88 o 
  -7   1   9       28.50       23.72      1.88 o 
  -6   1   9        2.13        2.86      1.71 o 
  -5   1   9        1.25        6.98      2.16 o 
  -4   1   9     1293.68     1251.89     11.16 o 
  -3   1   9       39.72       44.26      2.45 o 
  -2   1   9     2409.24     2459.66     13.54 o 
  -1   1   9      278.46      305.97      3.30 o 
   0   1   9      408.51      496.46      4.87 o 
   1   1   9     1410.26     1257.66     10.80 o 
   2   1   9      210.19      219.08      3.58 o 
   3   1   9       64.87       84.88      3.56 o 
   4   1   9      518.13      519.58      5.42 o 
   5   1   9        6.53        6.80      2.34 o 
   6   1   9      233.60      275.32     18.41 o 
  -7   2   9      110.80      122.28      2.76 o 
  -6   2   9        2.29        1.37      2.27 o 
  -5   2   9      930.43      856.85      8.31 o 
  -4   2   9      975.19      988.57      7.84 o 
  -3   2   9        7.34       12.16      1.88 o 
  -2   2   9      700.71      783.03      5.38 o 
  -1   2   9      207.19      252.60      2.90 o 
   0   2   9     4708.84     4319.08     13.91 o 
   1   2   9    11505.75    10916.84     24.96 o 
   2   2   9     1186.88     1257.72     18.24 o 
   3   2   9      612.13      535.21      7.34 o 
   4   2   9       19.22       18.37      2.53 o 
   5   2   9       80.11       67.97      7.45 o 
   6   2   9        0.52        0.98      2.65 o 
  -7   3   9       25.55       30.20      2.63 o 
  -6   3   9      105.04       98.74      4.80 o 
  -5   3   9      106.64       97.20      2.82 o 
  -4   3   9      381.99      394.81      5.11 o 
  -3   3   9      115.46      112.12      3.70 o 
  -2   3   9        3.29        2.52      0.90 o 
  -1   3   9      121.27      106.48      1.48 o 
   0   3   9      177.77      209.32      3.28 o 
   1   3   9       61.19       82.71      1.69 o 
   2   3   9      244.65      324.55      4.08 o 
   3   3   9      122.08      142.62     10.85 o 
   4   3   9        5.47        6.66      1.62 o 
   5   3   9       67.29       46.98      2.98 o 
   6   3   9       11.03       12.37      3.01 o 
  -7   4   9       13.72       12.80      2.10 o 
  -6   4   9       16.01       17.42      2.39 o 
  -5   4   9       28.68       24.21      1.90 o 
  -4   4   9     1156.42     1126.09      9.20 o 
  -3   4   9      256.86      286.54      4.08 o 
  -2   4   9       78.74       76.23      2.26 o 
  -1   4   9     4357.76     4594.07     78.73 o 
   0   4   9     1243.69     1257.08      7.39 o 
   1   4   9     1519.48     1519.29      6.64 o 
   2   4   9      622.22      652.19      7.66 o 
   3   4   9      281.63      277.91      5.91 o 
   4   4   9      879.59      825.97      9.01 o 
   5   4   9      640.44      587.97      8.01 o 
   6   4   9       30.73       21.89      3.49 o 
  -6   5   9      127.73      117.28      3.77 o 
  -5   5   9      166.86      155.46      5.80 o 
  -4   5   9      795.20      733.98      6.29 o 
  -3   5   9       25.20       38.76      4.52 o 
  -2   5   9       11.73       18.27      1.66 o 
  -1   5   9      109.43      110.03      3.23 o 
   0   5   9     4866.25     4978.07     34.46 o 
   1   5   9     2497.21     2386.88     29.00 o 
   2   5   9       30.35       25.73      1.84 o 
   3   5   9      153.65      167.27      5.12 o 
   4   5   9        1.88        4.19      2.15 o 
   5   5   9      102.02       96.75      4.53 o 
   6   5   9       10.81        8.35      3.03 o 
  -6   6   9        0.71        1.83      2.47 o 
  -5   6   9      363.46      360.05     18.85 o 
  -4   6   9        3.85        2.36      1.69 o 
  -3   6   9       90.40      101.77      6.50 o 
  -2   6   9      316.95      314.83      5.44 o 
  -1   6   9      326.46      366.54      5.78 o 
   0   6   9      426.72      504.52     14.57 o 
   1   6   9     1523.63     1557.86     16.32 o 
   2   6   9       23.06       31.35      2.19 o 
   3   6   9        0.08        0.21      1.69 o 
   4   6   9       58.93       56.39      3.24 o 
   5   6   9      178.55      143.41      3.65 o 
   6   6   9        0.11        1.55      2.52 o 
  -6   7   9        7.27        6.37      2.39 o 
  -5   7   9      169.61      163.87     10.45 o 
  -4   7   9       13.93       15.71      2.08 o 
  -3   7   9        7.44       11.78      6.03 o 
  -2   7   9      547.74      572.49     18.51 o 
  -1   7   9       56.55       47.81      2.75 o 
   0   7   9       58.61       57.02      2.85 o 
   1   7   9       41.32       41.45      3.87 o 
   2   7   9       88.79       64.71      2.52 o 
   3   7   9        2.76        2.26      1.84 o 
   4   7   9       29.44       37.29      3.54 o 
   5   7   9       26.64       21.15      2.57 o 
   6   7   9       57.46       56.65      3.20 o 
  -6   8   9        7.81        8.61      2.08 o 
  -5   8   9      519.94      586.74     31.85 o 
  -4   8   9      245.12      243.17      8.40 o 
  -3   8   9       58.15       55.03      3.29 o 
  -2   8   9       30.13       48.48     13.68 o 
  -1   8   9     1096.43     1213.44     25.87 o 
   0   8   9      784.58      773.18      8.74 o 
   1   8   9      139.54      185.21      3.89 o 
   2   8   9      278.99      290.95      5.73 o 
   3   8   9      161.39      179.39      3.77 o 
   4   8   9       30.37       21.98      2.13 o 
   5   8   9       14.91       20.03      3.67 o 
   6   8   9        6.87        7.97      1.77 o 
  -5   9   9      104.18       96.19      4.64 o 
  -4   9   9       54.80       68.15      5.28 o 
  -3   9   9      346.56      330.30      9.76 o 
  -2   9   9      168.59      134.71      4.65 o 
  -1   9   9      259.13      256.14      4.57 o 
   0   9   9     1143.84     1138.77     27.88 o 
   1   9   9      348.57      325.66      8.52 o 
   2   9   9      115.86      136.15     11.37 o 
   3   9   9      191.28      157.91      6.47 o 
   4   9   9        1.30        3.09      1.86 o 
   5   9   9       78.92       74.02      3.42 o 
  -5  10   9       80.68       77.85      4.01 o 
  -4  10   9       26.96       32.50      3.07 o 
  -3  10   9      302.65      276.84      7.11 o 
  -2  10   9      170.55      152.55      4.88 o 
  -1  10   9      165.36      160.97      3.90 o 
   0  10   9      264.27      245.73     12.83 o 
   1  10   9      202.32      201.91      5.90 o 
   2  10   9      130.90      143.62      4.33 o 
   3  10   9     1534.13     1411.52     32.07 o 
   4  10   9      192.24      192.74      6.58 o 
   5  10   9      155.78      157.18      4.97 o 
  -5  11   9      244.39      255.43      5.34 o 
  -4  11   9       40.30       39.03      4.19 o 
  -3  11   9      244.54      246.09      6.77 o 
  -2  11   9     2461.50     2340.52     19.71 o 
  -1  11   9       24.72       27.72      2.87 o 
   0  11   9      382.80      408.45      6.91 o 
   1  11   9        6.89       25.04      6.87 o 
   2  11   9        0.27        1.76      2.09 o 
   3  11   9      241.20      232.02      7.17 o 
   4  11   9       44.82       38.03      3.43 o 
  -4  12   9        0.81        0.60      2.87 o 
  -3  12   9       86.55       95.34      5.68 o 
  -2  12   9        0.01       -0.32      2.33 o 
  -1  12   9        6.37        5.87      3.33 o 
   0  12   9        2.97        5.46      3.56 o 
   1  12   9       78.42       62.84      4.47 o 
   2  12   9       90.78       90.63      5.57 o 
   3  12   9      140.26      138.11      5.38 o 
   4  12   9        1.80        2.65      2.45 o 
  -4  13   9       32.43       18.85      2.46 o 
  -3  13   9       52.68       53.56      2.70 o 
  -2  13   9       36.28       34.93      3.96 o 
  -1  13   9      110.11      109.38      4.36 o 
   0  13   9      152.71      157.05      6.95 o 
   1  13   9      169.08      169.32      4.20 o 
   2  13   9      206.62      205.49      9.49 o 
   3  13   9        5.83        8.00      2.37 o 
   4  13   9       74.89       70.54      2.99 o 
  -3  14   9      164.48      154.95      4.86 o 
  -2  14   9        4.70        2.55      1.80 o 
  -1  14   9      529.65      538.77      9.76 o 
   0  14   9      220.99      199.48      6.30 o 
   1  14   9        7.03        6.93      1.67 o 
   2  14   9        3.48        8.24      1.61 o 
   3  14   9       39.91       30.30      2.76 o 
  -2  15   9        4.97        4.13      1.88 o 
  -1  15   9        8.29       10.01      2.43 o 
   0  15   9       37.25       48.44      3.31 o 
   1  15   9        8.73        4.37      3.12 o 
   2  15   9       12.29        9.75      2.15 o 
   0  16   9        9.12       16.96      1.85 o 
  -6   0  10       43.69       41.75      4.30 o 
  -4   0  10      290.33      256.99      7.75 o 
  -2   0  10     4991.88     5107.07     13.72 o 
   0   0  10      107.67      196.58      4.85 o 
   2   0  10     2404.84     2427.71     45.05 o 
   4   0  10      212.77      206.06      6.85 o 
   6   0  10        7.80        8.45      2.58 o 
  -7   1  10        4.99        6.53      1.49 o 
  -6   1  10       67.72       68.85      3.42 o 
  -5   1  10      876.48      774.15     15.89 o 
  -4   1  10        0.80        1.59      1.76 o 
  -3   1  10      163.11      191.47      4.20 o 
  -2   1  10     1253.17     1227.07      6.26 o 
  -1   1  10      758.14      809.21      5.29 o 
   0   1  10      494.66      397.36      9.00 o 
   1   1  10      217.11      221.84      3.15 o 
   2   1  10       45.25       52.66      3.26 o 
   3   1  10      723.27      677.71      8.42 o 
   4   1  10       14.59       23.63      3.68 o 
   5   1  10        1.42        1.60      2.21 o 
   6   1  10       22.21       17.82      1.99 o 
  -7   2  10        1.84        1.59      1.39 o 
  -6   2  10      602.74      565.78      7.61 o 
  -5   2  10      127.24      128.54      5.97 o 
  -4   2  10       83.76       87.20      3.04 o 
  -3   2  10      469.53      497.43     14.99 o 
  -2   2  10      273.23      278.83      3.01 o 
  -1   2  10     1563.83     1758.97      9.90 o 
   0   2  10     4539.35     4311.94     15.60 o 
   1   2  10      790.66      848.82      5.86 o 
   2   2  10      752.93      791.49      6.35 o 
   3   2  10       32.82       36.56      2.45 o 
   4   2  10      603.88      571.03     12.73 o 
   5   2  10      150.90      135.60      6.14 o 
   6   2  10       17.98       14.33      3.05 o 
  -7   3  10       27.80       26.40      2.61 o 
  -6   3  10        0.60        1.48      2.06 o 
  -5   3  10        9.74        7.23      2.06 o 
  -4   3  10       78.47       86.53      3.09 o 
  -3   3  10        1.47        3.14      1.38 o 
  -2   3  10     1277.39     1297.38     10.52 o 
  -1   3  10     1069.14     1190.39     12.40 o 
   0   3  10      969.37      884.66      6.79 o 
   1   3  10      960.55      981.63      7.47 o 
   2   3  10      129.10      139.62      4.17 o 
   3   3  10        0.20        0.30      2.56 o 
   4   3  10       23.21       36.76      2.65 o 
   5   3  10       52.21       54.20      3.09 o 
   6   3  10       13.06       22.47      3.30 o 
  -7   4  10       80.67       86.13      3.11 o 
  -6   4  10       21.91       23.67      3.29 o 
  -5   4  10       31.73       25.93      2.67 o 
  -4   4  10      557.78      547.66      6.44 o 
  -3   4  10     1184.46     1197.70     17.88 o 
  -2   4  10     1009.67     1118.06      8.58 o 
  -1   4  10      374.26      418.90      4.23 o 
   0   4  10     1994.44     2205.87      8.96 o 
   1   4  10       21.43       16.77      1.49 o 
   2   4  10      383.14      419.66      6.45 o 
   3   4  10       26.36       27.73      4.00 o 
   4   4  10        0.74        4.86      4.77 o 
   5   4  10        4.20        8.97      2.42 o 
   6   4  10        0.27        1.67      2.77 o 
  -6   5  10      385.15      415.46      8.36 o 
  -5   5  10      325.45      276.62      5.61 o 
  -4   5  10      501.38      485.74      6.00 o 
  -3   5  10      607.57      599.19      5.89 o 
  -2   5  10     1715.73     1843.31     17.03 o 
  -1   5  10      525.57      621.51      5.36 o 
   0   5  10      358.31      433.63      5.75 o 
   1   5  10     2202.40     2349.65     11.04 o 
   2   5  10       18.25       15.27      1.83 o 
   3   5  10        0.08        1.70      2.05 o 
   4   5  10      607.32      583.85      7.82 o 
   5   5  10      802.68      798.65      9.02 o 
   6   5  10      120.26      124.37      4.87 o 
  -6   6  10        0.02        1.02      2.22 o 
  -5   6  10        1.15        3.17      1.87 o 
  -4   6  10        0.69        2.48      2.27 o 
  -3   6  10       29.74       29.79      2.78 o 
  -2   6  10      367.21      350.66      7.78 o 
  -1   6  10       20.32       23.76      1.76 o 
   0   6  10     1482.42     1556.58     31.17 o 
   1   6  10      149.35      136.79      3.09 o 
   2   6  10      827.12      794.93     11.03 o 
   3   6  10       55.20       48.16      2.35 o 
   4   6  10      130.21      120.79      3.32 o 
   5   6  10       22.23       26.40      2.64 o 
   6   6  10      327.82      360.11      7.00 o 
  -6   7  10       76.29       80.15      3.48 o 
  -5   7  10      394.88      404.50      9.78 o 
  -4   7  10      125.53      126.85      3.89 o 
  -3   7  10      200.83      191.24     17.03 o 
  -2   7  10     1073.29     1138.28     15.33 o 
  -1   7  10     1186.06     1288.07     12.34 o 
   0   7  10      161.70      186.92      6.47 o 
   1   7  10      441.25      439.35      8.17 o 
   2   7  10       26.44       38.58      2.72 o 
   3   7  10      557.67      578.44      8.84 o 
   4   7  10      316.49      281.42      6.63 o 
   5   7  10        2.64        0.41      2.05 o 
   6   7  10        0.08        1.04      2.17 o 
  -6   8  10       10.18       10.54      2.10 o 
  -5   8  10      143.50      148.59     10.38 o 
  -4   8  10       58.66       67.70      5.00 o 
  -3   8  10      166.53      158.45     17.25 o 
  -2   8  10     1039.93     1101.70     33.58 o 
  -1   8  10       66.48       83.87      3.84 o 
   0   8  10        0.49        3.44      2.00 o 
   1   8  10       40.17       52.34      4.03 o 
   2   8  10       52.32       44.76      2.94 o 
   3   8  10      827.82      794.67      9.82 o 
   4   8  10        2.43        2.29      2.68 o 
   5   8  10        2.97        1.96      1.74 o 
  -5   9  10       63.29       61.79      6.49 o 
  -4   9  10      184.07      175.70      7.17 o 
  -3   9  10      496.32      457.63     11.29 o 
  -2   9  10     1189.67     1130.25     11.84 o 
  -1   9  10      882.07      829.36      9.77 o 
   0   9  10       53.76       54.51      3.35 o 
   1   9  10      351.23      324.49      8.61 o 
   2   9  10      319.44      331.93      6.29 o 
   3   9  10      377.84      352.33      7.62 o 
   4   9  10      323.42      319.06      6.54 o 
   5   9  10      124.79      139.54      3.45 o 
  -5  10  10      176.28      188.93      5.30 o 
  -4  10  10      311.74      303.76      6.66 o 
  -3  10  10      611.84      579.67      8.74 o 
  -2  10  10      729.06      656.97      9.29 o 
  -1  10  10       59.22       67.62      7.03 o 
   0  10  10      114.67      108.28      3.96 o 
   1  10  10      255.73      239.78      7.81 o 
   2  10  10      620.76      550.96     11.10 o 
   3  10  10      462.24      438.09      7.68 o 
   4  10  10      229.37      231.40      7.02 o 
   5  10  10       38.09       45.58      3.30 o 
  -5  11  10       53.35       65.30      3.13 o 
  -4  11  10        0.06        2.14      3.23 o 
  -3  11  10        0.91        0.37      2.67 o 
  -2  11  10     1385.67     1329.07     12.55 o 
  -1  11  10      777.92      739.65     17.94 o 
   0  11  10      305.66      266.71      8.12 o 
   1  11  10      140.19      136.58      6.10 o 
   2  11  10      275.10      305.74     19.72 o 
   3  11  10      465.74      457.94      9.61 o 
   4  11  10       59.96       54.64      3.72 o 
  -4  12  10       81.38       90.39      4.33 o 
  -3  12  10       38.40       32.58      5.18 o 
  -2  12  10      349.55      370.91     10.40 o 
  -1  12  10      157.93      166.02      4.66 o 
   0  12  10       59.30       55.88      4.61 o 
   1  12  10        0.02        1.89      2.08 o 
   2  12  10       34.78       29.02      3.66 o 
   3  12  10       10.43       13.48      3.11 o 
   4  12  10       18.04       16.36      2.69 o 
  -4  13  10        7.08       10.46      2.19 o 
  -3  13  10        0.72        4.28      2.22 o 
  -2  13  10       25.65       34.51      4.01 o 
  -1  13  10      168.81      174.70      8.39 o 
   0  13  10      240.81      251.52      6.77 o 
   1  13  10        4.42        9.19      2.09 o 
   2  13  10       62.20       58.33      2.54 o 
   3  13  10        0.49        0.93      2.09 o 
  -3  14  10        1.02        3.89      2.12 o 
  -2  14  10        4.74        4.34      1.77 o 
  -1  14  10       72.93       67.62      4.22 o 
   0  14  10       10.24        3.97      1.75 o 
   1  14  10       72.61       78.32      2.66 o 
   2  14  10      204.22      204.50      4.94 o 
   3  14  10       53.52       45.92      2.73 o 
  -2  15  10        2.09        3.31      1.77 o 
  -1  15  10        3.20        2.08      2.50 o 
   0  15  10      109.87       93.48      3.82 o 
   1  15  10        2.05        3.16      1.48 o 
  -7   0  11      118.26      132.19      4.02 o 
  -5   0  11      594.65      591.72     35.47 o 
  -3   0  11      326.88      358.26      7.93 o 
  -1   0  11     2982.98     2929.21     20.47 o 
   1   0  11       99.66       77.50      2.83 o 
   3   0  11     4439.34     4551.77     30.34 o 
   5   0  11      365.40      355.09      8.80 o 
  -7   1  11        0.06        0.76      1.28 o 
  -6   1  11       31.52       27.42      2.67 o 
  -5   1  11      226.37      201.63      6.14 o 
  -4   1  11      116.97      110.95      3.91 o 
  -3   1  11       22.20       23.13      2.14 o 
  -2   1  11      179.05      175.84      2.89 o 
  -1   1  11     5445.31     5484.68     16.86 o 
   0   1  11      739.51      678.84      7.71 o 
   1   1  11      695.57      630.55      6.57 o 
   2   1  11      445.26      522.46      5.25 o 
   3   1  11      204.94      202.33      5.24 o 
   4   1  11      564.39      587.14      7.93 o 
   5   1  11        1.70        1.93      2.06 o 
   6   1  11       11.87       10.27      2.38 o 
  -7   2  11        3.04       -0.71      1.28 o 
  -6   2  11        7.58       14.36      2.66 o 
  -5   2  11      242.62      204.64      5.27 o 
  -4   2  11       33.77       29.29      2.07 o 
  -3   2  11      116.22      142.84      3.69 o 
  -2   2  11       44.65       59.21      1.69 o 
  -1   2  11     1780.22     1873.74     19.34 o 
   0   2  11     2014.79     2153.09     11.10 o 
   1   2  11      211.27      209.11      3.24 o 
   2   2  11      603.18      576.77      5.60 o 
   3   2  11      273.45      258.40      4.47 o 
   4   2  11      735.85      745.22     17.52 o 
   5   2  11        1.34        1.05      3.10 o 
   6   2  11        5.21        2.52      2.70 o 
  -7   3  11       11.32       11.01      1.86 o 
  -6   3  11        0.00        0.50      1.83 o 
  -5   3  11       30.26       23.22      2.82 o 
  -4   3  11       15.00       18.43      3.48 o 
  -3   3  11      433.23      430.62      6.19 o 
  -2   3  11      181.94      179.97      2.65 o 
  -1   3  11     3615.01     3733.39     12.34 o 
   0   3  11     6084.30     6363.21     19.26 o 
   1   3  11       39.33       54.96      1.91 o 
   2   3  11      216.62      211.26      4.70 o 
   3   3  11      393.97      346.77     20.24 o 
   4   3  11      182.21      183.84      4.50 o 
   5   3  11      351.75      348.42     24.37 o 
   6   3  11      121.96      133.05      5.13 o 
  -6   4  11        0.01       -0.77      1.81 o 
  -5   4  11       12.56       12.90      2.74 o 
  -4   4  11        0.33       -0.74      1.90 o 
  -3   4  11      127.10      144.72      5.31 o 
  -2   4  11       36.33       51.94      1.68 o 
  -1   4  11      365.59      405.14      7.34 o 
   0   4  11      198.43      280.34      4.08 o 
   1   4  11      178.84      162.21      4.71 o 
   2   4  11      537.87      489.44      7.12 o 
   3   4  11      977.18      952.29      9.11 o 
   4   4  11        1.56        1.95      2.10 o 
   5   4  11        5.32        8.82      2.36 o 
   6   4  11       55.56       49.28      3.63 o 
  -6   5  11      143.46      134.09      3.36 o 
  -5   5  11        0.56        0.65      2.64 o 
  -4   5  11      318.17      345.14      5.20 o 
  -3   5  11        3.18        4.92      2.25 o 
  -2   5  11       21.93       30.46      3.36 o 
  -1   5  11       37.51       40.13      2.39 o 
   0   5  11       16.37       29.10      2.40 o 
   1   5  11       43.72       53.94      2.18 o 
   2   5  11      688.66      666.84      8.50 o 
   3   5  11      576.61      608.42      7.66 o 
   4   5  11        5.60        9.99      2.37 o 
   5   5  11        0.78        4.25      2.25 o 
   6   5  11        2.99        1.66      2.42 o 
  -6   6  11        0.01        0.58      2.19 o 
  -5   6  11      157.08      178.82      5.01 o 
  -4   6  11      202.77      187.53      4.05 o 
  -3   6  11      543.37      547.68     15.08 o 
  -2   6  11      373.43      405.94      6.33 o 
  -1   6  11     3003.58     3057.70     43.44 o 
   0   6  11      478.91      526.59      6.67 o 
   1   6  11      231.14      235.80      4.38 o 
   2   6  11      308.64      302.36      4.40 o 
   3   6  11      486.90      505.15      8.14 o 
   4   6  11       25.48       24.67      2.50 o 
   5   6  11        2.21        1.05      2.05 o 
   6   6  11       21.05       25.92      3.04 o 
  -6   7  11       21.91       14.94      2.17 o 
  -5   7  11       11.80       10.22      1.68 o 
  -4   7  11      155.94      175.86      4.88 o 
  -3   7  11      127.90      135.32      7.73 o 
  -2   7  11      116.02      129.30      4.20 o 
  -1   7  11      251.60      289.66      7.80 o 
   0   7  11      818.22      802.83     13.10 o 
   1   7  11        2.00        2.87      2.54 o 
   2   7  11       34.61       35.83      2.08 o 
   3   7  11      275.44      254.27      5.21 o 
   4   7  11       80.02       63.04      3.57 o 
   5   7  11       80.71       72.61      3.06 o 
   6   7  11      131.91      147.05      3.95 o 
  -6   8  11       32.76       29.49      2.05 o 
  -5   8  11       16.02       16.23      3.04 o 
  -4   8  11        9.70        8.23      2.47 o 
  -3   8  11        7.92        9.90      2.68 o 
  -2   8  11      260.53      256.39      4.35 o 
  -1   8  11      395.19      394.27     12.10 o 
   0   8  11      282.93      287.13      8.22 o 
   1   8  11      525.55      581.99     11.08 o 
   2   8  11      176.06      174.76      4.63 o 
   3   8  11       53.58       53.08      2.48 o 
   4   8  11       31.22       36.19      2.85 o 
   5   8  11       36.93       39.26      2.40 o 
  -5   9  11       24.68       24.84      1.78 o 
  -4   9  11        4.20        5.98      3.51 o 
  -3   9  11      657.64      609.66     16.94 o 
  -2   9  11     1019.95      953.66     11.07 o 
  -1   9  11      909.11      858.65     30.46 o 
   0   9  11     1414.96     1341.10     17.31 o 
   1   9  11       16.33       17.93      3.28 o 
   2   9  11      140.35      138.12      4.40 o 
   3   9  11      350.91      326.86     12.01 o 
   4   9  11       49.63       39.50      2.68 o 
   5   9  11      152.25      150.34      3.97 o 
  -5  10  11      100.47      110.77      7.74 o 
  -4  10  11       11.50        8.16      2.47 o 
  -3  10  11      144.05      145.31      4.84 o 
  -2  10  11        0.36        4.68      2.75 o 
  -1  10  11       26.80       31.81      3.19 o 
   0  10  11      136.56      123.83      6.27 o 
   1  10  11     1131.82     1061.34     15.38 o 
   2  10  11      399.51      359.78      9.20 o 
   3  10  11       23.06       23.44      4.07 o 
   4  10  11      304.01      261.54      7.39 o 
   5  10  11       52.81       55.36      3.25 o 
  -4  11  11        2.73        3.24      2.51 o 
  -3  11  11        0.09        2.16      2.46 o 
  -2  11  11      320.18      329.05      8.93 o 
  -1  11  11       77.08       92.81      4.09 o 
   0  11  11       19.91       10.68      3.38 o 
   1  11  11       17.45       17.91      3.38 o 
   2  11  11      319.33      310.22      8.48 o 
   3  11  11        1.11        1.84      2.78 o 
   4  11  11        7.71        6.35      2.59 o 
  -4  12  11      156.92      156.81      5.17 o 
  -3  12  11      482.19      494.16     20.14 o 
  -2  12  11       74.61       77.33      3.54 o 
  -1  12  11      341.86      339.11      6.12 o 
   0  12  11       47.47       49.95      4.25 o 
   1  12  11       67.17       66.77      3.13 o 
   2  12  11      437.14      408.14      8.88 o 
   3  12  11      211.96      220.77      6.33 o 
   4  12  11      284.69      322.00      6.06 o 
  -4  13  11        5.33       11.53      2.18 o 
  -3  13  11       55.44       45.14      3.77 o 
  -2  13  11       39.39       33.58      2.43 o 
  -1  13  11       64.91       78.11      3.26 o 
   0  13  11        6.70        2.75      2.57 o 
   1  13  11      122.86      132.32      6.46 o 
   2  13  11       46.30       48.85      3.62 o 
   3  13  11        0.44        1.18      2.13 o 
  -3  14  11       30.46       34.76      2.67 o 
  -2  14  11      123.47      130.23      4.55 o 
  -1  14  11        0.00        0.66      2.53 o 
   0  14  11        1.40       -1.35      2.33 o 
   1  14  11      610.33      632.72      6.24 o 
   2  14  11       20.10       23.39      2.45 o 
   3  14  11      206.07      214.14      4.41 o 
  -1  15  11      226.40      223.75      5.29 o 
   0  15  11        6.94       10.09      2.26 o 
   1  15  11        2.77        1.64      1.86 o 
  -6   0  12       45.28       29.42      3.83 o 
  -4   0  12        0.15        8.62      3.57 o 
  -2   0  12     1938.12     2048.54     27.04 o 
   0   0  12     1721.74     1840.77     15.38 o 
   2   0  12        7.56       14.89      3.38 o 
   4   0  12      701.52      740.68     11.94 o 
   6   0  12      268.86      274.65      6.04 o 
  -7   1  12       52.57       60.77      1.96 o 
  -6   1  12       22.33       18.39      2.39 o 
  -5   1  12       13.36       12.20      2.56 o 
  -4   1  12     2214.43     2004.05     14.74 o 
  -3   1  12     1076.79     1108.19     36.40 o 
  -2   1  12       27.97       26.55      1.23 o 
  -1   1  12      102.37       72.99      1.64 o 
   0   1  12      165.39      157.17      4.20 o 
   1   1  12     1551.85     1631.25     10.84 o 
   2   1  12      212.46      173.93      3.73 o 
   3   1  12       73.72       48.78      5.31 o 
   4   1  12      423.04      422.26     14.16 o 
   5   1  12      115.44      118.89      6.69 o 
   6   1  12       15.88       23.26      2.81 o 
  -7   2  12       15.69       17.94      1.94 o 
  -6   2  12       96.24       92.61      3.41 o 
  -5   2  12       27.21       32.94      3.04 o 
  -4   2  12      179.11      164.52      7.02 o 
  -3   2  12     1091.02     1062.49     11.68 o 
  -2   2  12       58.71       71.17      1.58 o 
  -1   2  12      731.91      712.97     11.01 o 
   0   2  12     1338.28     1420.73     14.52 o 
   1   2  12      230.66      197.44      3.32 o 
   2   2  12     1089.87     1033.71      9.52 o 
   3   2  12      227.30      221.17      5.00 o 
   4   2  12      500.05      510.27     31.36 o 
   5   2  12        7.57       13.59      3.74 o 
   6   2  12       69.33       61.97      3.76 o 
  -6   3  12        5.59        8.79      2.12 o 
  -5   3  12        1.56        0.23      2.17 o 
  -4   3  12       29.87       34.55      2.32 o 
  -3   3  12      292.88      334.37      7.74 o 
  -2   3  12     1238.27     1419.08     13.61 o 
  -1   3  12       42.88       36.79      2.17 o 
   0   3  12     1571.87     1631.80     19.71 o 
   1   3  12      513.33      493.85      6.97 o 
   2   3  12     2802.77     2674.23     15.88 o 
   3   3  12       74.96       79.41      4.68 o 
   4   3  12       12.18        8.58      2.33 o 
   5   3  12       10.47       12.73      3.65 o 
   6   3  12       34.85       30.06      3.05 o 
  -6   4  12      117.35      108.02      5.16 o 
  -5   4  12       22.52       18.64      2.64 o 
  -4   4  12       24.93       22.93      2.16 o 
  -3   4  12     1108.04     1122.28     19.33 o 
  -2   4  12       14.70       18.41      1.78 o 
  -1   4  12      362.61      431.39      5.26 o 
   0   4  12       57.98       64.24      2.13 o 
   1   4  12      516.53      536.71      8.66 o 
   2   4  12      843.91      793.77      9.16 o 
   3   4  12       21.68       19.96      2.36 o 
   4   4  12       90.09       84.35      3.54 o 
   5   4  12      190.08      183.82      4.56 o 
   6   4  12       42.45       32.95      3.13 o 
  -6   5  12        0.92        0.96      1.54 o 
  -5   5  12        0.27        0.43      2.09 o 
  -4   5  12       55.07       53.82      3.15 o 
  -3   5  12      603.41      577.91      7.91 o 
  -2   5  12        5.64        4.97      2.16 o 
  -1   5  12      112.13      138.59      3.69 o 
   0   5  12      258.57      267.25      8.61 o 
   1   5  12     1682.77     1737.18     12.75 o 
   2   5  12       25.89       64.38     28.40 o 
   3   5  12       62.89       63.41      3.10 o 
   4   5  12      370.76      318.90      6.00 o 
   5   5  12      356.01      303.33      5.58 o 
   6   5  12       37.50       48.34      3.31 o 
  -6   6  12        3.39        3.09      2.32 o 
  -5   6  12      280.42      261.45      7.72 o 
  -4   6  12       83.04       88.04      4.37 o 
  -3   6  12      929.79      876.08     30.58 o 
  -2   6  12      429.99      421.55     10.66 o 
  -1   6  12      391.39      454.44     10.28 o 
   0   6  12      474.53      515.38     17.43 o 
   1   6  12       56.25       70.64      3.40 o 
   2   6  12       15.61       16.62      2.04 o 
   3   6  12       23.62       17.79      2.71 o 
   4   6  12       62.04       55.53      3.09 o 
   5   6  12       22.17       17.58      3.67 o 
   6   6  12      303.90      318.97      5.84 o 
  -6   7  12        8.47       10.97      2.14 o 
  -5   7  12        7.20        8.47      1.64 o 
  -4   7  12       54.29       62.55      3.33 o 
  -3   7  12        1.54        1.96      2.52 o 
  -2   7  12       57.22       63.61      3.34 o 
  -1   7  12        0.76        5.49      1.94 o 
   0   7  12       98.93      117.87      5.83 o 
   1   7  12        0.04        0.23      2.76 o 
   2   7  12      279.19      258.15      6.00 o 
   3   7  12       46.61       31.81      2.83 o 
   4   7  12       59.06       56.13      3.16 o 
   5   7  12       15.70        8.90      2.08 o 
   6   7  12        3.95        5.10      1.83 o 
  -5   8  12      165.92      189.19      6.09 o 
  -4   8  12      369.19      373.54     17.38 o 
  -3   8  12     1023.61      981.75     39.57 o 
  -2   8  12      750.16      753.55      8.80 o 
  -1   8  12      305.63      298.96      4.84 o 
   0   8  12      122.54      123.19      5.96 o 
   1   8  12        0.22        4.86      3.28 o 
   2   8  12      480.26      466.50     19.43 o 
   3   8  12      324.94      314.92      8.20 o 
   4   8  12      109.85      108.70      4.72 o 
   5   8  12       49.86       59.45      2.61 o 
  -5   9  12        5.78       12.88      1.99 o 
  -4   9  12        0.62       -1.38      2.22 o 
  -3   9  12       84.01       79.87      3.12 o 
  -2   9  12      416.75      362.17      7.24 o 
  -1   9  12     1044.53     1002.41     24.44 o 
   0   9  12      947.77      927.40     14.76 o 
   1   9  12       11.62       10.86      3.07 o 
   2   9  12      124.49      107.41      5.84 o 
   3   9  12        0.05        0.87      3.46 o 
   4   9  12       16.75       11.38      2.16 o 
   5   9  12        5.27        6.67      1.63 o 
  -5  10  12      234.44      267.86      5.61 o 
  -4  10  12       73.86       71.28      3.54 o 
  -3  10  12      183.68      165.19      5.17 o 
  -2  10  12      723.99      678.96      9.51 o 
  -1  10  12      432.52      373.68     11.71 o 
   0  10  12       30.82       22.76      4.41 o 
   1  10  12      750.03      688.99     12.58 o 
   2  10  12        0.09        3.69      2.89 o 
   3  10  12      916.93      851.22     13.41 o 
   4  10  12      237.78      219.56      6.55 o 
  -4  11  12        5.66        4.99      2.07 o 
  -3  11  12        0.63        2.41      2.43 o 
  -2  11  12       63.41       71.75      3.76 o 
  -1  11  12       85.15       92.98      3.96 o 
   0  11  12      373.51      345.39      9.10 o 
   1  11  12       10.09        7.37      3.19 o 
   2  11  12      170.96      155.44      6.30 o 
   3  11  12        8.53       10.21      3.28 o 
   4  11  12       66.02       76.23      4.11 o 
  -4  12  12       10.37       13.09      2.79 o 
  -3  12  12       57.26       64.19      2.99 o 
  -2  12  12      144.51      147.16      4.34 o 
  -1  12  12       95.44       91.77      4.53 o 
   0  12  12      247.45      234.62      7.34 o 
   1  12  12        1.28        1.47      2.12 o 
   2  12  12       52.27       57.05      4.15 o 
   3  12  12        3.60        0.73      2.82 o 
   4  12  12       89.45      100.76      3.51 o 
  -3  13  12        0.65        0.62      1.67 o 
  -2  13  12       93.03      115.01      3.41 o 
  -1  13  12       46.37       49.12      3.70 o 
   0  13  12       28.20       20.33      3.22 o 
   1  13  12       19.25       35.18      8.41 o 
   2  13  12      356.06      360.21      7.28 o 
   3  13  12       31.44       31.87      2.78 o 
  -2  14  12        4.84        5.57      1.58 o 
  -1  14  12       36.47       39.76      2.48 o 
   0  14  12        6.61        8.42      1.70 o 
   1  14  12      249.73      277.97      6.32 o 
   2  14  12       31.33       29.48      2.36 o 
  -1  15  12       27.11       24.29      2.32 o 
   0  15  12       27.34       27.60      2.53 o 
  -5   0  13      617.07      560.08     11.78 o 
  -3   0  13      613.82      629.09     10.62 o 
  -1   0  13      372.46      454.40     19.82 o 
   1   0  13     1188.29     1071.44     13.12 o 
   3   0  13      106.53      135.59      5.35 o 
   5   0  13       35.62       53.38      4.02 o 
  -6   1  13       16.93       18.05      2.69 o 
  -5   1  13       51.90       53.45      3.31 o 
  -4   1  13     1288.24     1176.54     11.47 o 
  -3   1  13       11.01       17.87      1.99 o 
  -2   1  13      503.39      489.31      4.24 o 
  -1   1  13     4167.27     4339.96     41.19 o 
   0   1  13      389.27      404.24      5.65 o 
   1   1  13       43.20       47.35      2.42 o 
   2   1  13       53.74       38.80      2.04 o 
   3   1  13      179.48      189.45      4.37 o 
   4   1  13      178.68      223.38      7.46 o 
   5   1  13       30.15       24.44      2.45 o 
   6   1  13       76.73       83.06      3.68 o 
  -6   2  13        3.41        4.39      2.33 o 
  -5   2  13       50.83       42.79      3.11 o 
  -4   2  13       84.14       82.97      3.73 o 
  -3   2  13       68.04       85.40      3.65 o 
  -2   2  13        2.39        4.84      1.66 o 
  -1   2  13     1102.15     1230.99     21.11 o 
   0   2  13       25.99       45.52      2.45 o 
   1   2  13        1.00        0.98      1.47 o 
   2   2  13       22.41       29.80      2.04 o 
   3   2  13       90.22       82.56      4.88 o 
   4   2  13      255.36      236.89     15.84 o 
   5   2  13      457.49      434.52      9.47 o 
   6   2  13        4.61        2.48      2.39 o 
  -6   3  13       53.30       60.29      3.95 o 
  -5   3  13       56.34       54.16      3.16 o 
  -4   3  13        2.43        3.20      1.89 o 
  -3   3  13     1110.28     1134.37     10.46 o 
  -2   3  13      157.62      171.67      5.13 o 
  -1   3  13      398.98      394.35      5.39 o 
   0   3  13      156.33      218.70      4.19 o 
   1   3  13     1010.61      971.13      8.59 o 
   2   3  13      877.20      873.32      9.42 o 
   3   3  13      185.99      177.81      4.27 o 
   4   3  13        4.52        7.84      2.28 o 
   5   3  13      697.57      674.98     11.75 o 
   6   3  13       56.61       54.09      3.30 o 
  -6   4  13       27.54       30.23      2.21 o 
  -5   4  13        1.30        3.27      3.77 o 
  -4   4  13      610.08      604.52      9.56 o 
  -3   4  13      858.03      826.90      9.23 o 
  -2   4  13      596.69      626.71      6.23 o 
  -1   4  13      136.75      117.10     13.56 o 
   0   4  13      140.83      145.30      3.82 o 
   1   4  13       39.25       40.36      2.67 o 
   2   4  13        0.98        3.26      2.58 o 
   3   4  13      105.10      109.40      3.69 o 
   4   4  13       95.89       77.12      3.30 o 
   5   4  13        0.01       -0.35      3.71 o 
   6   4  13       39.40       33.04      3.07 o 
  -6   5  13        0.00        1.62      1.49 o 
  -5   5  13      457.55      451.04      6.88 o 
  -4   5  13      876.21      816.65      9.71 o 
  -3   5  13     1352.82     1273.41     11.91 o 
  -2   5  13       55.87       59.98      3.97 o 
  -1   5  13      510.83      497.20      6.57 o 
   0   5  13        5.34        4.11      2.95 o 
   1   5  13      868.15      913.91      9.78 o 
   2   5  13       15.53       14.56      2.00 o 
   3   5  13      129.90      120.94      3.93 o 
   4   5  13      349.62      345.18     11.34 o 
   5   5  13      260.06      276.08     10.16 o 
   6   5  13       12.26       18.54      2.64 o 
  -6   6  13       56.02       70.81      3.45 o 
  -5   6  13       45.28       38.85      2.65 o 
  -4   6  13      139.17      116.08      6.64 o 
  -3   6  13       14.14       14.83      2.75 o 
  -2   6  13      114.25      115.95      4.84 o 
  -1   6  13      130.01      144.63      6.49 o 
   0   6  13       28.23       22.50      2.98 o 
   1   6  13        0.01        0.03      2.99 o 
   2   6  13      245.75      253.45      5.06 o 
   3   6  13       21.68       19.59      2.37 o 
   4   6  13      139.81      116.04      4.06 o 
   5   6  13        5.91        7.54      2.09 o 
   6   6  13      107.98      140.79      3.87 o 
  -6   7  13       13.31       14.95      2.22 o 
  -5   7  13       93.76       97.72      4.41 o 
  -4   7  13      674.73      623.76     12.24 o 
  -3   7  13     1059.91      973.85     30.88 o 
  -2   7  13       37.78       31.40      2.36 o 
  -1   7  13       13.73       20.80      2.37 o 
   0   7  13      237.61      232.81      6.37 o 
   1   7  13        1.59       27.56      4.08 o 
   2   7  13        3.29       21.08     10.92 o 
   3   7  13        2.24        2.53      2.04 o 
   4   7  13       68.45       67.28      3.28 o 
   5   7  13       41.17       41.39      2.42 o 
  -5   8  13       23.87       16.33      2.80 o 
  -4   8  13       56.94       45.55      3.31 o 
  -3   8  13      432.75      368.72      6.64 o 
  -2   8  13      503.99      495.95      5.65 o 
  -1   8  13       29.68       27.28      2.47 o 
   0   8  13       97.12      107.46      6.18 o 
   1   8  13       49.34       48.18      4.43 o 
   2   8  13      137.17      127.17      5.13 o 
   3   8  13      516.84      533.73     18.16 o 
   4   8  13      387.33      356.18      5.83 o 
   5   8  13        9.82        9.54      1.77 o 
  -5   9  13      111.84       94.61      2.80 o 
  -4   9  13        2.67        2.38      1.92 o 
  -3   9  13      506.69      460.07      9.75 o 
  -2   9  13       51.96       45.88      2.69 o 
  -1   9  13     1607.35     1465.11     30.43 o 
   0   9  13       38.61       32.26      4.53 o 
   1   9  13       72.07       76.06      5.38 o 
   2   9  13       14.73       14.01      3.54 o 
   3   9  13      103.58       88.45      3.51 o 
   4   9  13        2.83        3.98      1.86 o 
   5   9  13      184.17      182.92      8.75 o 
  -5  10  13       52.71       46.20      2.94 o 
  -4  10  13      368.79      361.12      6.08 o 
  -3  10  13        6.04        7.32      3.49 o 
  -2  10  13      173.23      158.89      5.08 o 
  -1  10  13        8.97        9.57      2.76 o 
   0  10  13      726.87      677.62     12.78 o 
   1  10  13      183.44      166.90      6.92 o 
   2  10  13      105.11      108.50      5.74 o 
   3  10  13       47.93       53.80      4.61 o 
   4  10  13       99.91       78.93      4.23 o 
  -4  11  13      190.20      165.12      4.43 o 
  -3  11  13      786.28      798.69     12.94 o 
  -2  11  13      543.05      556.93      8.17 o 
  -1  11  13       46.89       41.80      3.58 o 
   0  11  13      244.23      225.81      7.70 o 
   1  11  13       95.43       88.65      5.39 o 
   2  11  13        0.09        2.79      3.15 o 
   3  11  13        3.75        0.42      3.00 o 
   4  11  13      406.36      410.46      7.18 o 
  -4  12  13       64.41       77.37      3.65 o 
  -3  12  13        2.09        3.12      1.96 o 
  -2  12  13        4.88        2.29      2.34 o 
  -1  12  13        1.40        2.66      2.36 o 
   0  12  13        2.42        5.32      2.98 o 
   1  12  13        5.00        8.85      3.23 o 
   2  12  13       82.19       94.48      5.02 o 
   3  12  13       80.97       89.49      4.17 o 
   4  12  13        0.93       -0.13      1.57 o 
  -3  13  13        9.77        7.34      3.34 o 
  -2  13  13      199.48      216.69      4.66 o 
  -1  13  13        0.55        2.82      2.44 o 
   0  13  13       61.40       56.54      3.89 o 
   1  13  13      547.41      576.96      7.00 o 
   2  13  13       11.92        8.15      2.57 o 
   3  13  13        0.02        1.92      1.76 o 
  -2  14  13       44.27       54.80      2.98 o 
  -1  14  13        0.98       -0.22      1.55 o 
   0  14  13      475.61      498.97      5.47 o 
   1  14  13       70.36       69.19      2.29 o 
   2  14  13      280.40      275.95      4.90 o 
  -1  15  13      127.51      125.12      3.51 o 
   0  15  13       21.32       18.72      2.03 o 
  -6   0  14       32.45       28.59      3.57 o 
  -4   0  14      124.84      102.20      5.52 o 
  -2   0  14     2259.19     2180.42     16.92 o 
   0   0  14      219.10      212.43      6.12 o 
   2   0  14      549.46      556.71     10.98 o 
   4   0  14     1654.60     1633.61     17.63 o 
   6   0  14       55.08       82.46      3.13 o 
  -6   1  14        1.81        2.73      1.97 o 
  -5   1  14       57.27       52.45      4.13 o 
  -4   1  14     2185.78     1969.71     35.59 o 
  -3   1  14        0.95        0.30      2.15 o 
  -2   1  14      526.76      638.24      4.96 o 
  -1   1  14       85.42      106.25      2.46 o 
   0   1  14      386.33      340.48      5.34 o 
   1   1  14     1475.12     1451.34     16.25 o 
   2   1  14      385.70      345.91      6.26 o 
   3   1  14       11.10        6.63      2.06 o 
   4   1  14      172.01      193.29      4.66 o 
   5   1  14        1.98        4.44      2.07 o 
   6   1  14       60.72       56.39      3.07 o 
  -6   2  14       44.64       50.91      2.78 o 
  -5   2  14      332.72      293.43      7.15 o 
  -4   2  14       75.09       76.57      3.70 o 
  -3   2  14       64.58       61.17      3.03 o 
  -2   2  14       66.58       89.61      2.57 o 
  -1   2  14      616.10      659.51     10.95 o 
   0   2  14       59.38       59.24      2.82 o 
   1   2  14      706.75      712.31      6.38 o 
   2   2  14       13.24        3.87      2.03 o 
   3   2  14      177.21      192.25      4.45 o 
   4   2  14      390.58      437.93     21.75 o 
   5   2  14       67.19       67.66      4.59 o 
   6   2  14        0.00        1.91      2.00 o 
  -6   3  14      289.88      308.35      4.98 o 
  -5   3  14       82.69       73.92      3.60 o 
  -4   3  14      669.95      656.75     10.81 o 
  -3   3  14        3.20        2.88      1.82 o 
  -2   3  14       12.40       21.73      1.91 o 
  -1   3  14       94.51       97.50      3.19 o 
   0   3  14       12.96        6.20      1.81 o 
   1   3  14      379.20      424.04      6.89 o 
   2   3  14      267.03      252.78      7.51 o 
   3   3  14      310.74      302.68      8.13 o 
   4   3  14      334.20      322.73      8.78 o 
   5   3  14      218.52      242.22      7.25 o 
   6   3  14        1.01        6.07      2.18 o 
  -6   4  14        1.92        0.43      1.63 o 
  -5   4  14       44.50       44.99      3.00 o 
  -4   4  14      612.37      605.21      6.78 o 
  -3   4  14      233.54      192.48      4.97 o 
  -2   4  14      801.37      891.09     11.80 o 
  -1   4  14       10.29       11.40      3.39 o 
   0   4  14       39.23       52.42      4.48 o 
   1   4  14      478.40      428.15      6.75 o 
   2   4  14       53.66       59.65      3.98 o 
   3   4  14      625.80      653.22     11.56 o 
   4   4  14      553.91      560.54     23.73 o 
   5   4  14      965.60      906.00     12.95 o 
   6   4  14       32.88       52.28      3.00 o 
  -6   5  14       69.67       71.37      2.36 o 
  -5   5  14      159.19      154.66      4.21 o 
  -4   5  14       60.51       69.06      2.80 o 
  -3   5  14      264.58      242.59      8.44 o 
  -2   5  14      159.20      177.28      4.73 o 
  -1   5  14        5.53        7.50      2.34 o 
   0   5  14     1228.83     1286.77     15.38 o 
   1   5  14      166.83      174.80      4.78 o 
   2   5  14      322.60      320.56      5.64 o 
   3   5  14      581.24      565.03      7.62 o 
   4   5  14        0.51        1.89      2.13 o 
   5   5  14      229.48      202.45      4.29 o 
   6   5  14       17.26       18.58      2.15 o 
  -6   6  14        0.00        0.34      1.16 o 
  -5   6  14      155.83      164.40      3.96 o 
  -4   6  14        0.01        2.08      2.37 o 
  -3   6  14       39.76       48.70      3.48 o 
  -2   6  14     1113.52     1039.73     10.64 o 
  -1   6  14       35.34       34.40      2.56 o 
   0   6  14       89.74      113.83      3.79 o 
   1   6  14      148.33      173.36      6.13 o 
   2   6  14      154.01      155.50      4.32 o 
   3   6  14      238.77      228.61      5.17 o 
   4   6  14      284.42      286.11      5.53 o 
   5   6  14       31.64       35.82      2.36 o 
  -6   7  14       16.24       18.20      1.56 o 
  -5   7  14        9.49       11.88      2.81 o 
  -4   7  14      337.23      322.57      6.17 o 
  -3   7  14      362.95      395.22     10.92 o 
  -2   7  14      180.25      160.61      5.12 o 
  -1   7  14      207.57      196.18      4.99 o 
   0   7  14     1195.12     1175.01     17.01 o 
   1   7  14     1810.80     1791.27     40.65 o 
   2   7  14        6.80        8.71      2.16 o 
   3   7  14     1118.95     1114.54     10.55 o 
   4   7  14        0.01        1.93      1.93 o 
   5   7  14      333.97      315.39      4.78 o 
  -5   8  14      175.33      168.21      4.98 o 
  -4   8  14       10.09        8.15      1.86 o 
  -3   8  14       32.88       33.96      2.34 o 
  -2   8  14       32.69       26.75      2.15 o 
  -1   8  14       10.06        8.52      2.02 o 
   0   8  14       72.05       70.56      5.14 o 
   1   8  14      159.56      159.09      6.74 o 
   2   8  14      184.78      207.48     20.09 o 
   3   8  14       13.30       11.80      2.22 o 
   4   8  14       59.80       64.35      3.01 o 
   5   8  14      238.54      239.21      3.74 o 
  -5   9  14      169.57      197.38      5.49 o 
  -4   9  14      255.48      246.62      5.64 o 
  -3   9  14       54.12       48.84      3.12 o 
  -2   9  14      143.72      140.26      6.33 o 
  -1   9  14      105.32       95.01      3.19 o 
   0   9  14     3886.82     3571.18     29.16 o 
   1   9  14       52.82       44.16      4.59 o 
   2   9  14       23.26       21.89      3.77 o 
   3   9  14        9.80       12.38      2.25 o 
   4   9  14       31.16       37.89      2.39 o 
  -4  10  14        9.75       11.64      2.19 o 
  -3  10  14      165.61      161.87      4.85 o 
  -2  10  14        0.68        0.09      2.63 o 
  -1  10  14      857.76      810.07     26.52 o 
   0  10  14       18.73       17.15      4.21 o 
   1  10  14        0.35        2.60      3.64 o 
   2  10  14        7.67        7.88      3.65 o 
   3  10  14      148.77      148.53      6.05 o 
   4  10  14      275.26      297.81      6.73 o 
  -4  11  14       70.23       84.95      2.86 o 
  -3  11  14      305.11      284.79      6.11 o 
  -2  11  14       13.87       11.83      2.56 o 
  -1  11  14       19.55       17.99      2.79 o 
   0  11  14       35.69       32.32      4.27 o 
   1  11  14      360.23      334.86      8.80 o 
   2  11  14       63.26       58.63      4.57 o 
   3  11  14       17.23       17.24      3.04 o 
   4  11  14        2.14        0.70      2.20 o 
  -3  12  14        7.83        9.26      1.97 o 
  -2  12  14       28.16       27.55      3.87 o 
  -1  12  14      308.41      299.84     10.23 o 
   0  12  14        2.13        2.06      3.33 o 
   1  12  14        2.16        4.43      2.53 o 
   2  12  14      132.53      137.99      5.37 o 
   3  12  14       32.79       44.63      3.25 o 
  -3  13  14       56.89       54.49      2.78 o 
  -2  13  14       51.57       52.21      2.68 o 
  -1  13  14        6.81        4.68      2.72 o 
   0  13  14       19.50       20.82      2.97 o 
   1  13  14       88.08       88.25      4.76 o 
   2  13  14       82.80       79.39      3.71 o 
   3  13  14      295.63      310.37      5.08 o 
  -2  14  14       95.60       68.61      3.09 o 
  -1  14  14       18.78       18.59      1.61 o 
   0  14  14        7.17        7.38      1.38 o 
   1  14  14      265.74      260.28      6.93 o 
  -5   0  15      599.20      636.64     12.10 o 
  -3   0  15     2320.58     2113.36     20.37 o 
  -1   0  15      300.12      348.07      7.95 o 
   1   0  15      111.35      148.98      5.97 o 
   3   0  15      767.90      731.65     11.83 o 
   5   0  15      222.28      230.34      6.43 o 
  -6   1  15      104.90      109.76      3.34 o 
  -5   1  15        0.53        2.43      2.38 o 
  -4   1  15      177.89      146.13      4.69 o 
  -3   1  15      497.87      483.88     24.88 o 
  -2   1  15       42.29       42.96      1.87 o 
  -1   1  15      472.55      535.98      6.78 o 
   0   1  15        8.61       10.58      2.05 o 
   1   1  15      394.63      359.92      5.94 o 
   2   1  15       86.17       77.29      5.34 o 
   3   1  15       42.41       44.17      2.70 o 
   4   1  15     1171.39     1094.06     13.68 o 
   5   1  15      292.30      247.84      4.67 o 
   6   1  15        4.57        7.61      1.87 o 
  -6   2  15       14.54       15.45      1.99 o 
  -5   2  15      216.62      197.52      5.03 o 
  -4   2  15       58.75       46.21      3.31 o 
  -3   2  15        0.01        2.62      2.26 o 
  -2   2  15     1222.26     1307.38      8.68 o 
  -1   2  15     1233.74     1210.62     10.74 o 
   0   2  15      289.04      341.25      5.63 o 
   1   2  15        3.15        2.86      2.05 o 
   2   2  15       20.53       15.43      4.66 o 
   3   2  15        7.89        7.74      2.35 o 
   4   2  15      369.07      331.81     14.85 o 
   5   2  15        7.18        6.42      3.19 o 
   6   2  15       16.20       17.80      2.23 o 
  -6   3  15        0.77        1.67      1.65 o 
  -5   3  15      251.89      223.26      5.23 o 
  -4   3  15      243.09      249.98      5.73 o 
  -3   3  15      352.12      350.14      7.30 o 
  -2   3  15      783.57      777.83      8.68 o 
  -1   3  15       33.20       40.53      4.26 o 
   0   3  15       59.67       83.23      5.05 o 
   1   3  15      873.82      833.44     11.16 o 
   2   3  15      269.07      245.21      7.18 o 
   3   3  15     1128.60     1059.60     14.90 o 
   4   3  15       60.70       70.65      4.98 o 
   5   3  15      195.70      206.88      6.60 o 
   6   3  15        0.27        0.21      1.83 o 
  -6   4  15       44.09       44.99      2.23 o 
  -5   4  15        4.30        4.97      2.04 o 
  -4   4  15       36.00       44.52      6.44 o 
  -3   4  15      129.47      134.08      6.47 o 
  -2   4  15       23.01       20.13      3.93 o 
  -1   4  15       65.89       74.11      2.60 o 
   0   4  15       83.11      105.13      3.30 o 
   1   4  15       50.55       56.16      4.99 o 
   2   4  15      722.33      767.43     32.98 o 
   3   4  15      469.98      453.65     17.44 o 
   4   4  15       10.16       12.56      2.25 o 
   5   4  15        4.05        8.52      3.36 o 
   6   4  15       95.95      114.03      3.61 o 
  -6   5  15        6.45        5.97      1.21 o 
  -5   5  15      144.32      128.07      5.08 o 
  -4   5  15      943.31      859.79      9.98 o 
  -3   5  15     1513.22     1375.76     29.01 o 
  -2   5  15      442.51      451.53      5.90 o 
  -1   5  15      725.04      693.37      9.39 o 
   0   5  15      412.51      486.82      6.94 o 
   1   5  15      379.53      375.31      6.10 o 
   2   5  15       41.78       37.56      2.52 o 
   3   5  15      182.46      185.75      4.66 o 
   4   5  15        9.50        4.99      2.11 o 
   5   5  15      197.99      174.70      5.87 o 
   6   5  15        2.49        4.92      1.74 o 
  -6   6  15        1.64        2.68      1.90 o 
  -5   6  15        4.26        5.24      2.86 o 
  -4   6  15        3.68        5.24      2.29 o 
  -3   6  15     1419.29     1224.94     12.15 o 
  -2   6  15       87.42       96.51      3.30 o 
  -1   6  15       34.02       39.85      2.11 o 
   0   6  15      457.43      477.38      7.27 o 
   1   6  15       43.45       39.78      3.88 o 
   2   6  15      516.52      546.74     18.70 o 
   3   6  15       18.40       15.13      2.40 o 
   4   6  15       26.42       22.30      2.48 o 
   5   6  15        0.40        0.82      1.70 o 
  -5   7  15        7.77       10.64      1.90 o 
  -4   7  15       15.95       15.89      2.04 o 
  -3   7  15        2.54        3.47      1.83 o 
  -2   7  15       69.62       69.16      3.70 o 
  -1   7  15       15.79       24.07      2.83 o 
   0   7  15      223.55      209.20      7.80 o 
   1   7  15      226.54      221.63      5.02 o 
   2   7  15       55.34       68.49      3.33 o 
   3   7  15      691.89      660.50      8.17 o 
   4   7  15        0.75        1.30      2.10 o 
   5   7  15       34.22       47.54      3.69 o 
  -5   8  15        3.07        2.56      1.62 o 
  -4   8  15        0.01        1.01      1.78 o 
  -3   8  15     1073.41      923.85     14.74 o 
  -2   8  15        7.03        8.97      2.01 o 
  -1   8  15        0.22        2.64      2.07 o 
   0   8  15      962.39      985.79     15.63 o 
   1   8  15      106.73      107.84      5.73 o 
   2   8  15      785.68      798.63     39.46 o 
   3   8  15      274.37      278.75      5.45 o 
   4   8  15       31.34       25.59      2.26 o 
   5   8  15       63.95       71.13      2.97 o 
  -5   9  15        3.38        0.57      1.46 o 
  -4   9  15      122.69      129.51      3.70 o 
  -3   9  15      242.86      232.10      4.40 o 
  -2   9  15      191.28      178.20      5.50 o 
  -1   9  15       80.60       75.73      3.94 o 
   0   9  15      183.65      183.44      7.27 o 
   1   9  15      323.63      310.70      9.10 o 
   2   9  15       18.55       21.94      3.97 o 
   3   9  15     1257.03     1313.53     34.19 o 
   4   9  15      291.94      270.62      4.34 o 
  -4  10  15      147.35      155.03      4.71 o 
  -3  10  15       28.35       20.47      1.99 o 
  -2  10  15       53.93       37.43      3.42 o 
  -1  10  15      163.21      161.59      8.12 o 
   0  10  15       23.91       23.27      3.98 o 
   1  10  15     1989.90     1879.41     20.46 o 
   2  10  15       98.33      101.29      5.44 o 
   3  10  15        0.75        0.37      3.10 o 
   4  10  15      201.43      231.31      5.67 o 
  -4  11  15      175.48      178.16      4.77 o 
  -3  11  15       30.25       25.86      2.57 o 
  -2  11  15        0.22        1.06      2.48 o 
  -1  11  15      511.03      487.12      7.37 o 
   0  11  15      172.96      188.11      7.26 o 
   1  11  15       41.52       45.51      4.45 o 
   2  11  15      174.84      173.70      6.24 o 
   3  11  15       61.68       47.72      3.80 o 
   4  11  15        9.13       10.10      2.06 o 
  -3  12  15        6.33        3.60      2.57 o 
  -2  12  15       12.19       18.18      2.72 o 
  -1  12  15      110.51      112.88      5.43 o 
   0  12  15      199.05      206.69      6.62 o 
   1  12  15     1106.44     1160.24     42.91 o 
   2  12  15      523.71      535.45      9.22 o 
   3  12  15       41.37       43.00      2.80 o 
  -2  13  15      264.89      244.69      5.40 o 
  -1  13  15        2.54        2.82      2.26 o 
   0  13  15      168.69      166.65      3.72 o 
   1  13  15        2.22        5.69      1.62 o 
   2  13  15       66.80       74.67      3.56 o 
  -2  14  15      210.33      173.89      3.83 o 
  -1  14  15       57.79       56.53      2.51 o 
   0  14  15      107.00       98.02      5.41 o 
   1  14  15       33.61       30.62      2.24 o 
  -6   0  16       10.59       16.66      2.15 o 
  -4   0  16       48.60       54.96      4.66 o 
  -2   0  16      370.93      352.56      7.80 o 
   0   0  16       20.84       23.71      3.12 o 
   2   0  16      214.76      220.16      6.39 o 
   4   0  16     2939.89     2724.23     22.30 o 
  -6   1  16        1.29        1.60      1.59 o 
  -5   1  16      362.63      339.39      6.83 o 
  -4   1  16      196.65      203.34     10.90 o 
  -3   1  16      567.73      563.67      7.80 o 
  -2   1  16      203.22      203.55      4.47 o 
  -1   1  16      294.57      363.22      7.27 o 
   0   1  16     1374.26     1353.76     11.17 o 
   1   1  16       97.71       98.30      3.83 o 
   2   1  16        8.23        6.87      3.59 o 
   3   1  16        0.44        1.05      2.07 o 
   4   1  16      367.68      385.66     16.09 o 
   5   1  16       27.44       32.92      3.84 o 
   6   1  16        6.06        7.27      1.81 o 
  -6   2  16       21.33       18.73      1.99 o 
  -5   2  16       14.30       17.40      2.61 o 
  -4   2  16     2358.71     2101.41     40.40 o 
  -3   2  16      138.36      145.51     10.11 o 
  -2   2  16       35.88       34.39      2.81 o 
  -1   2  16      373.16      360.33      9.53 o 
   0   2  16     1846.14     1883.37     12.99 o 
   1   2  16        0.98        4.69      2.18 o 
   2   2  16        6.94        7.52      2.97 o 
   3   2  16       84.07       61.31      5.67 o 
   4   2  16      120.13       96.12      7.51 o 
   5   2  16       11.22       13.73      3.07 o 
   6   2  16        7.87        9.77      1.80 o 
  -6   3  16      110.21      122.60      2.51 o 
  -5   3  16       81.97       77.78      4.43 o 
  -4   3  16      324.54      302.71     16.55 o 
  -3   3  16       24.59       33.57      5.26 o 
  -2   3  16       66.38       84.46     22.01 o 
  -1   3  16      472.52      535.62      6.91 o 
   0   3  16     1428.80     1383.11     42.62 o 
   1   3  16      436.44      425.04      6.31 o 
   2   3  16      112.54      133.23      4.24 o 
   3   3  16        2.31       11.46      3.43 o 
   4   3  16      256.29      198.07      7.09 o 
   5   3  16        7.68        7.44      2.85 o 
   6   3  16        9.38       18.27      1.93 o 
  -6   4  16       47.33       62.53      1.99 o 
  -5   4  16       30.84       39.45      2.80 o 
  -4   4  16      676.55      703.80     33.59 o 
  -3   4  16      153.67      134.34      6.41 o 
  -2   4  16      139.13      153.33      3.67 o 
  -1   4  16      730.00      806.05      7.98 o 
   0   4  16      312.56      329.17      9.01 o 
   1   4  16       22.72       20.34      2.40 o 
   2   4  16      271.45      281.23      5.26 o 
   3   4  16       61.15       52.19      5.27 o 
   4   4  16        1.15        7.45      3.28 o 
   5   4  16       14.05        4.37      2.92 o 
  -6   5  16        3.88        8.67      1.44 o 
  -5   5  16       57.95       60.45      2.73 o 
  -4   5  16       93.67       92.60      5.51 o 
  -3   5  16      202.95      203.47      9.02 o 
  -2   5  16        0.30        0.33      1.88 o 
  -1   5  16      215.80      253.96      6.70 o 
   0   5  16       11.74       13.87      1.95 o 
   1   5  16       38.51       38.12      4.55 o 
   2   5  16      387.54      399.28      6.37 o 
   3   5  16       84.74       80.07      3.50 o 
   4   5  16      397.36      405.61     20.80 o 
   5   5  16      128.44      131.12      5.03 o 
  -6   6  16       21.33       23.23      1.61 o 
  -5   6  16        7.32        6.96      1.94 o 
  -4   6  16      214.98      188.96      6.84 o 
  -3   6  16       97.57       97.31      3.35 o 
  -2   6  16       97.42       95.21      3.36 o 
  -1   6  16      131.93      137.25      3.46 o 
   0   6  16      260.99      250.93      8.14 o 
   1   6  16      264.66      245.63      7.78 o 
   2   6  16      811.70      826.24     10.04 o 
   3   6  16      330.18      317.40     14.18 o 
   4   6  16      421.87      411.59     14.68 o 
   5   6  16       13.04       17.52      2.79 o 
  -5   7  16        8.33       10.61      1.74 o 
  -4   7  16      141.85      117.54      3.88 o 
  -3   7  16      172.15      124.97      3.66 o 
  -2   7  16       26.87       24.34      2.47 o 
  -1   7  16       65.43       65.07      3.01 o 
   0   7  16       19.78       23.11      4.12 o 
   1   7  16       48.12       47.51      4.38 o 
   2   7  16      162.86      172.65      4.56 o 
   3   7  16      445.63      435.60      6.73 o 
   4   7  16      276.78      274.65      4.95 o 
   5   7  16        3.36        2.11      2.24 o 
  -5   8  16        7.62        7.07      1.79 o 
  -4   8  16      385.13      378.23      7.26 o 
  -3   8  16      513.19      488.82      5.44 o 
  -2   8  16      133.45      120.57      6.43 o 
  -1   8  16       10.63       13.40      2.29 o 
   0   8  16        3.90        2.91      3.70 o 
   1   8  16        0.40       -3.40      3.40 o 
   2   8  16       16.94       25.66      2.67 o 
   3   8  16      269.33      263.27      5.13 o 
   4   8  16       14.06        7.04      1.78 o 
  -5   9  16        5.48        3.84      2.20 o 
  -4   9  16       29.10       31.59      4.42 o 
  -3   9  16       70.40       67.71      2.85 o 
  -2   9  16      185.42      178.63      6.15 o 
  -1   9  16      168.06      156.07      4.86 o 
   0   9  16      174.11      155.25      7.12 o 
   1   9  16       15.57       13.31      3.34 o 
   2   9  16       39.40       45.70      4.39 o 
   3   9  16       19.97       18.72      2.15 o 
   4   9  16        0.15        0.44      1.52 o 
  -4  10  16      171.12      169.19      5.48 o 
  -3  10  16      627.63      610.15      8.09 o 
  -2  10  16      330.22      302.08      9.25 o 
  -1  10  16        1.95        3.38      2.66 o 
   0  10  16        0.14        1.68      3.89 o 
   1  10  16      423.61      403.30      9.76 o 
   2  10  16      176.93      177.32      6.54 o 
   3  10  16        0.22       -0.09      2.99 o 
   4  10  16        0.62        2.52      2.18 o 
  -4  11  16        7.22        7.89      2.20 o 
  -3  11  16       96.65       86.46      4.45 o 
  -2  11  16      171.11      171.48      4.62 o 
  -1  11  16      672.67      658.45     11.87 o 
   0  11  16        0.36       -1.02      3.03 o 
   1  11  16       19.37       24.13      3.68 o 
   2  11  16      121.71      122.54      5.49 o 
   3  11  16       12.93       12.97      2.77 o 
  -3  12  16       80.30       90.40      3.65 o 
  -2  12  16       16.24       21.28      3.10 o 
  -1  12  16       61.07       64.94      4.27 o 
   0  12  16        2.83        2.68      2.92 o 
   1  12  16        0.47        6.31      1.88 o 
   2  12  16      435.63      475.60      8.24 o 
   3  12  16        4.23        0.15      1.68 o 
  -2  13  16        1.98        3.11      2.03 o 
  -1  13  16       31.39       30.53      2.68 o 
   0  13  16        7.65        6.21      1.56 o 
   1  13  16       93.97       94.79      4.03 o 
   2  13  16       59.95       54.43      2.91 o 
  -1  14  16       25.09       25.22      2.10 o 
   0  14  16       26.80       22.31      4.49 o 
  -5   0  17      490.22      483.41     10.24 o 
  -3   0  17       89.23       86.07      5.08 o 
  -1   0  17      373.41      334.90      7.84 o 
   1   0  17       50.04       51.51      3.68 o 
   3   0  17      160.20      150.14      6.07 o 
   5   0  17       32.17       32.11      3.02 o 
  -6   1  17       89.61      108.75      2.33 o 
  -5   1  17     1888.68     1793.67     13.34 o 
  -4   1  17      449.69      435.04      7.25 o 
  -3   1  17      165.09      172.83      5.23 o 
  -2   1  17        2.78       14.01      2.43 o 
  -1   1  17       99.83       97.00      5.32 o 
   0   1  17       90.92      135.30      5.96 o 
   1   1  17       12.01       11.43      2.31 o 
   2   1  17      423.85      423.00      9.33 o 
   3   1  17       23.41       26.11      2.64 o 
   4   1  17       13.65       19.33      2.36 o 
   5   1  17       48.44       44.91      2.22 o 
  -6   2  17        0.01       -0.26      1.32 o 
  -5   2  17      833.88      850.62      9.16 o 
  -4   2  17       14.85       18.42      2.74 o 
  -3   2  17        4.37        3.44      2.49 o 
  -2   2  17      105.28      121.72      4.17 o 
  -1   2  17       32.42       26.83      2.60 o 
   0   2  17      264.37      254.06      6.44 o 
   1   2  17       21.84       19.57      2.16 o 
   2   2  17       33.87       28.63      4.17 o 
   3   2  17       80.30       87.84      6.23 o 
   4   2  17        0.59       -0.16      1.99 o 
   5   2  17       45.64       35.09      3.21 o 
  -6   3  17        4.24        3.55      1.23 o 
  -5   3  17      105.85      101.20      3.66 o 
  -4   3  17        5.72        9.61      2.46 o 
  -3   3  17       57.64       55.66      4.62 o 
  -2   3  17      125.89      123.20      3.21 o 
  -1   3  17      378.81      415.74      4.61 o 
   0   3  17      603.58      592.11      6.17 o 
   1   3  17      851.17      868.88     28.57 o 
   2   3  17        2.26        5.00      2.47 o 
   3   3  17     1025.23      888.56     14.00 o 
   4   3  17      128.29       90.98      5.41 o 
   5   3  17       45.71       43.26      3.53 o 
  -6   4  17       65.23       73.65      2.21 o 
  -5   4  17       61.26       71.15      2.96 o 
  -4   4  17        1.78        0.93      2.40 o 
  -3   4  17       62.90       77.95      5.39 o 
  -2   4  17        5.76        4.41      2.47 o 
  -1   4  17      188.40      185.12      4.44 o 
   0   4  17        3.91        5.98      1.88 o 
   1   4  17       83.37       82.50      8.12 o 
   2   4  17     1312.59     1418.17     81.36 o 
   3   4  17      848.95      790.42     13.13 o 
   4   4  17       20.72       28.14      4.01 o 
   5   4  17       17.22       11.72      2.51 o 
  -6   5  17       14.21       17.47      2.02 o 
  -5   5  17      247.85      249.96     11.47 o 
  -4   5  17      228.86      205.52     12.20 o 
  -3   5  17      113.71      128.07      4.44 o 
  -2   5  17      435.50      410.01     12.81 o 
  -1   5  17        0.73        6.81      2.48 o 
   0   5  17      354.50      368.17      7.10 o 
   1   5  17       37.90       37.51      3.89 o 
   2   5  17      799.50      731.56      8.63 o 
   3   5  17      247.74      247.28      5.22 o 
   4   5  17      270.22      292.96      9.56 o 
   5   5  17        0.82        1.33      2.21 o 
  -5   6  17       73.57       74.24      2.87 o 
  -4   6  17       30.77       31.31      2.94 o 
  -3   6  17       10.49       10.30      2.19 o 
  -2   6  17       84.85       77.93      2.73 o 
  -1   6  17     1073.69      982.22     18.40 o 
   0   6  17      401.50      409.63     10.18 o 
   1   6  17      178.15      173.11      6.88 o 
   2   6  17      655.95      671.64     19.77 o 
   3   6  17       12.43       27.26      2.60 o 
   4   6  17       99.86       87.28      4.98 o 
   5   6  17        1.10        0.64      2.19 o 
  -5   7  17       21.74       18.94      1.63 o 
  -4   7  17      169.98      160.23      4.33 o 
  -3   7  17      151.88      139.70      3.78 o 
  -2   7  17      138.82      143.51      3.41 o 
  -1   7  17      491.35      447.20     12.68 o 
   0   7  17      778.40      701.89     13.18 o 
   1   7  17      165.21      177.87      4.70 o 
   2   7  17      140.68      142.85      4.22 o 
   3   7  17      806.52      863.37     12.15 o 
   4   7  17       84.75       94.69      4.03 o 
   5   7  17       32.04       57.19      2.81 o 
  -5   8  17      365.21      369.11      7.89 o 
  -4   8  17        0.44        2.18      2.23 o 
  -3   8  17      120.97      130.68      3.69 o 
  -2   8  17       15.14       10.38      2.24 o 
  -1   8  17       99.47       84.06      4.56 o 
   0   8  17        7.09        6.21      3.84 o 
   1   8  17       35.68       43.58      3.53 o 
   2   8  17      167.94      174.04     10.76 o 
   3   8  17       52.53       54.03      2.71 o 
   4   8  17       30.56       27.51      2.05 o 
  -4   9  17      229.77      208.17      7.23 o 
  -3   9  17       91.92       80.23      8.12 o 
  -2   9  17      856.27      778.00      9.91 o 
  -1   9  17      115.59      105.07      6.10 o 
   0   9  17       47.00       48.16      4.88 o 
   1   9  17      398.93      417.48     10.04 o 
   2   9  17      596.39      562.52     10.84 o 
   3   9  17       83.09       93.29      5.06 o 
   4   9  17        4.93        3.90      1.54 o 
  -4  10  17       34.84       46.51      3.53 o 
  -3  10  17        0.84        2.56      2.10 o 
  -2  10  17        0.03       -0.67      3.70 o 
  -1  10  17      107.09      101.01      5.81 o 
   0  10  17       52.09       49.22      5.16 o 
   1  10  17      149.14      173.84      6.92 o 
   2  10  17     1048.85     1082.39     14.28 o 
   3  10  17      118.09      127.90      4.86 o 
   4  10  17       63.58       71.04      2.74 o 
  -3  11  17       58.58       67.60      3.91 o 
  -2  11  17       12.48        8.95      3.45 o 
  -1  11  17       91.68       94.95      5.09 o 
   0  11  17        5.11        5.38      3.37 o 
   1  11  17      156.78      188.65      6.47 o 
   2  11  17       43.10       39.19      3.90 o 
   3  11  17        2.47        1.08      2.29 o 
  -3  12  17        6.14        6.53      1.84 o 
  -2  12  17       19.66       18.77      2.71 o 
  -1  12  17       31.55       29.15      3.21 o 
   0  12  17        0.76        1.28      2.84 o 
   1  12  17      317.64      326.00      7.31 o 
   2  12  17      163.55      156.04      4.70 o 
  -2  13  17      285.15      301.84      4.99 o 
  -1  13  17       79.52       72.60      3.26 o 
   0  13  17       37.74       31.54      1.80 o 
   1  13  17      152.27      159.52      4.54 o 
   2  13  17      268.34      258.91      4.58 o 
  -6   0  18        0.00        0.13      1.74 o 
  -4   0  18       75.09       82.01      4.45 o 
  -2   0  18     3965.63     3964.74     15.77 o 
   0   0  18      123.06      115.42      5.72 o 
   2   0  18      500.34      481.59      9.86 o 
   4   0  18       61.83       48.06      3.58 o 
  -6   1  18        8.88       14.39      1.52 o 
  -5   1  18      185.31      201.35      5.02 o 
  -4   1  18      274.29      271.41      5.82 o 
  -3   1  18      191.11      187.19      4.57 o 
  -2   1  18       72.71       94.03      2.70 o 
  -1   1  18      112.59      109.80      3.11 o 
   0   1  18       76.95       71.47      3.12 o 
   1   1  18     2381.13     2262.11     14.50 o 
   2   1  18     1579.29     1469.68     45.32 o 
   3   1  18      622.88      595.32     15.51 o 
   4   1  18        3.42        1.16      1.89 o 
   5   1  18        3.35        1.16      2.14 o 
  -6   2  18       90.54      110.42      2.06 o 
  -5   2  18      268.51      283.42      4.33 o 
  -4   2  18      121.02      109.74      4.12 o 
  -3   2  18      573.39      546.91      9.38 o 
  -2   2  18     3921.66     3748.30     19.75 o 
  -1   2  18     1647.02     1653.81     12.39 o 
   0   2  18      220.15      232.02      7.08 o 
   1   2  18        2.55        4.56      2.17 o 
   2   2  18      434.17      430.74      6.58 o 
   3   2  18       49.74       62.22      4.45 o 
   4   2  18       95.78       66.28      4.63 o 
   5   2  18        6.92        5.19      2.43 o 
  -6   3  18      206.89      247.77      4.35 o 
  -5   3  18      558.87      565.07      8.45 o 
  -4   3  18     1291.82     1177.47     26.55 o 
  -3   3  18        5.91       10.32      2.54 o 
  -2   3  18       68.83       67.06      2.78 o 
  -1   3  18      526.36      470.44      8.15 o 
   0   3  18      169.78      157.12      6.17 o 
   1   3  18     1075.98     1034.37     22.44 o 
   2   3  18     1978.25     1871.78     19.99 o 
   3   3  18      133.60      122.26      5.96 o 
   4   3  18       40.01       34.34      3.89 o 
   5   3  18       12.73       10.11      2.45 o 
  -5   4  18       22.44       20.25      1.76 o 
  -4   4  18      516.67      483.58      7.50 o 
  -3   4  18        0.07        0.15      2.68 o 
  -2   4  18      103.74       91.35      3.08 o 
  -1   4  18       47.25       31.91      1.99 o 
   0   4  18       14.97       15.68      2.64 o 
   1   4  18       18.53       13.50      1.94 o 
   2   4  18     1291.34     1211.33     16.33 o 
   3   4  18       51.58       67.77      5.06 o 
   4   4  18      202.53      179.82      6.39 o 
   5   4  18      157.05      152.60      4.82 o 
  -5   5  18        2.37        5.26      1.86 o 
  -4   5  18       85.47       87.81      3.70 o 
  -3   5  18      252.22      216.43      6.13 o 
  -2   5  18        3.20        3.08      2.38 o 
  -1   5  18       98.83       87.72      2.68 o 
   0   5  18        4.68        4.33      2.34 o 
   1   5  18       21.18       26.61      5.42 o 
   2   5  18       33.55       29.38      2.86 o 
   3   5  18      163.55      161.85     10.35 o 
   4   5  18      106.62      102.40      5.00 o 
   5   5  18      143.16      152.99      4.52 o 
  -5   6  18        1.58        2.57      1.82 o 
  -4   6  18       13.08       17.45      2.64 o 
  -3   6  18      382.55      332.32      6.41 o 
  -2   6  18      434.63      364.89      5.79 o 
  -1   6  18      436.18      435.01      8.84 o 
   0   6  18     1333.77     1312.41     17.34 o 
   1   6  18        2.05        7.39      3.37 o 
   2   6  18      924.17      885.06      9.48 o 
   3   6  18       19.21       27.07      2.55 o 
   4   6  18        4.30        4.37      1.91 o 
   5   6  18        0.86        0.86      1.97 o 
  -5   7  18       74.78       68.21      2.49 o 
  -4   7  18        8.88        8.43      1.82 o 
  -3   7  18       88.70       86.82      3.19 o 
  -2   7  18       60.81       54.70      3.46 o 
  -1   7  18      253.38      237.15      8.58 o 
   0   7  18      339.61      321.00      9.28 o 
   1   7  18      191.99      205.87      5.02 o 
   2   7  18      901.71      858.41     14.23 o 
   3   7  18      258.62      215.52      4.67 o 
   4   7  18       11.25       11.63      1.72 o 
  -5   8  18        5.98        8.95      2.14 o 
  -4   8  18      203.91      196.95      8.38 o 
  -3   8  18        3.03       -0.02      2.70 o 
  -2   8  18      143.89      113.82      4.32 o 
  -1   8  18      115.33      117.83      6.36 o 
   0   8  18      292.54      279.18      8.74 o 
   1   8  18       70.67       85.79      3.58 o 
   2   8  18       63.70       71.16      3.22 o 
   3   8  18        8.53        4.77      1.80 o 
   4   8  18       40.39       34.48      2.02 o 
  -4   9  18       13.00        9.81      1.80 o 
  -3   9  18       48.01       54.54      4.02 o 
  -2   9  18       91.47       91.51      3.86 o 
  -1   9  18      340.33      307.71      9.19 o 
   0   9  18      981.75      960.02     15.08 o 
   1   9  18      613.21      600.03     11.53 o 
   2   9  18        4.89        3.13      2.92 o 
   3   9  18      149.34      139.67      3.22 o 
   4   9  18        6.85        8.54      1.80 o 
  -4  10  18        7.83       15.90      2.29 o 
  -3  10  18      133.05      140.05      5.49 o 
  -2  10  18        1.74        3.67      3.65 o 
  -1  10  18      168.89      181.99      7.05 o 
   0  10  18      257.55      238.37      7.87 o 
   1  10  18       52.75       56.02      4.74 o 
   2  10  18      718.90      728.18     11.25 o 
   3  10  18        3.95        4.25      2.30 o 
  -3  11  18        8.80       12.32      2.56 o 
  -2  11  18        2.08        1.41      3.04 o 
  -1  11  18        3.48        6.11      2.87 o 
   0  11  18        5.09        3.47      3.15 o 
   1  11  18      540.92      573.25     10.08 o 
   2  11  18       96.64      117.72      4.76 o 
   3  11  18       22.28       23.64      2.30 o 
  -2  12  18       97.90       96.09      3.84 o 
  -1  12  18      102.67      105.96      4.46 o 
   0  12  18       14.43       25.40      3.23 o 
   1  12  18       20.29       15.64      2.97 o 
   2  12  18        1.04        1.35      2.14 o 
  -1  13  18        7.19        8.02      4.18 o 
   0  13  18       87.03       83.29     14.69 o 
   1  13  18      327.06      372.63      5.66 o 
  -5   0  19      706.86      708.40     46.19 o 
  -3   0  19        1.52        1.67      1.93 o 
  -1   0  19      284.89      295.90      5.83 o 
   1   0  19     9505.20     8273.95     40.17 o 
   3   0  19        0.26        0.13      3.07 o 
   5   0  19       92.40      111.78      3.62 o 
  -6   1  19      104.67      101.13      3.30 o 
  -5   1  19       20.65       27.90      1.96 o 
  -4   1  19     1057.65     1017.37      8.47 o 
  -3   1  19       44.27       36.61      1.94 o 
  -2   1  19     1182.59     1234.79     14.21 o 
  -1   1  19       52.18       53.73      2.23 o 
   0   1  19       73.34       61.34      3.18 o 
   1   1  19      421.60      392.65      6.48 o 
   2   1  19       88.83      102.20      2.63 o 
   3   1  19      374.81      353.09      6.04 o 
   4   1  19        7.13        5.00      1.85 o 
   5   1  19       10.92       12.05      2.19 o 
  -6   2  19        9.73        9.30      1.77 o 
  -5   2  19        8.14        8.45      1.67 o 
  -4   2  19       81.25       93.50      3.88 o 
  -3   2  19       42.17       34.84      2.42 o 
  -2   2  19        3.48       11.47      3.85 o 
  -1   2  19       18.36       14.74      2.07 o 
   0   2  19      268.74      267.30      5.57 o 
   1   2  19     2386.65     2146.76     33.43 o 
   2   2  19        0.27        0.53      1.63 o 
   3   2  19        7.21       12.46      2.25 o 
   4   2  19       23.87       25.86      3.33 o 
   5   2  19        9.95       11.90      2.49 o 
  -5   3  19       29.67       24.98      1.77 o 
  -4   3  19       83.56       89.47      3.78 o 
  -3   3  19     1114.37     1073.77     11.23 o 
  -2   3  19      195.05      191.65      6.17 o 
  -1   3  19      448.34      417.56      5.74 o 
   0   3  19      365.64      371.69      9.29 o 
   1   3  19        0.17        1.87      2.32 o 
   2   3  19      717.20      699.20     12.63 o 
   3   3  19      537.32      445.37     10.10 o 
   4   3  19       15.74       14.23      3.38 o 
   5   3  19        0.10        0.39      2.17 o 
  -5   4  19       15.67       32.06      5.93 o 
  -4   4  19      127.25      127.37      4.41 o 
  -3   4  19      598.48      585.51     16.07 o 
  -2   4  19      150.85      138.70      4.56 o 
  -1   4  19      347.98      329.74      5.13 o 
   0   4  19       58.95       62.61      3.99 o 
   1   4  19      115.54      119.50      4.20 o 
   2   4  19        0.09        3.33      3.73 o 
   3   4  19        3.77        8.12      3.32 o 
   4   4  19        7.75        4.55      2.85 o 
   5   4  19        0.01        3.36      2.26 o 
  -5   5  19       22.75       18.82      1.95 o 
  -4   5  19      169.70      187.94      4.91 o 
  -3   5  19       95.03       83.49      3.85 o 
  -2   5  19        1.85        2.55      2.12 o 
  -1   5  19      356.59      345.39      5.44 o 
   0   5  19      508.00      485.10     29.49 o 
   1   5  19      123.96      117.63      3.86 o 
   2   5  19        0.09        2.01      2.22 o 
   3   5  19       94.92       88.27      5.36 o 
   4   5  19      162.59      155.23      5.56 o 
   5   5  19        1.48        4.25      2.00 o 
  -5   6  19        0.04        1.15      1.34 o 
  -4   6  19      121.69      119.22      3.70 o 
  -3   6  19      260.07      273.92      6.40 o 
  -2   6  19       24.43       23.51      2.36 o 
  -1   6  19      554.82      495.10     17.67 o 
   0   6  19       32.34       39.16      4.29 o 
   1   6  19      653.07      672.25      6.83 o 
   2   6  19      291.79      310.41      5.79 o 
   3   6  19      375.71      387.25     19.38 o 
   4   6  19      277.91      289.56      6.68 o 
  -5   7  19      162.10      158.12      6.98 o 
  -4   7  19      228.28      222.44      5.70 o 
  -3   7  19      968.80      871.35     13.57 o 
  -2   7  19        2.50        0.30      2.84 o 
  -1   7  19       35.60       43.23      5.20 o 
   0   7  19      628.73      598.81     12.06 o 
   1   7  19       73.94       72.49      3.35 o 
   2   7  19       31.26       36.95      2.69 o 
   3   7  19      111.76      107.19      3.37 o 
   4   7  19        1.24        4.72      1.74 o 
  -4   8  19       89.27       81.32      3.69 o 
  -3   8  19        1.53        5.21      4.18 o 
  -2   8  19        0.83        0.64      2.57 o 
  -1   8  19        0.39        0.32      3.65 o 
   0   8  19        0.21        2.58      3.71 o 
   1   8  19       77.49       77.92      3.42 o 
   2   8  19        1.85        4.99      2.03 o 
   3   8  19      204.81      228.88      4.18 o 
   4   8  19      104.03       99.65      3.68 o 
  -4   9  19        9.82        5.74      2.27 o 
  -3   9  19      152.40      164.49      8.02 o 
  -2   9  19      592.91      551.70     11.34 o 
  -1   9  19      697.60      667.09     12.61 o 
   0   9  19        2.53        7.88      3.98 o 
   1   9  19       57.64       62.89      4.59 o 
   2   9  19        8.54        8.37      2.79 o 
   3   9  19        0.12        1.68      1.60 o 
  -3  10  19       68.88       72.95      4.21 o 
  -2  10  19        4.28        2.51      3.30 o 
  -1  10  19       23.90       18.40      3.96 o 
   0  10  19        1.33        1.73      3.49 o 
   1  10  19      239.44      214.80      6.82 o 
   2  10  19      154.79      147.39      5.36 o 
   3  10  19       41.57       44.70      2.71 o 
  -3  11  19      250.19      251.59      5.23 o 
  -2  11  19      113.82      124.16      4.84 o 
  -1  11  19       32.73       30.60      3.33 o 
   0  11  19       14.82       14.85      3.12 o 
   1  11  19        0.53        4.32      2.91 o 
   2  11  19       27.19       36.64      3.02 o 
  -2  12  19      168.47      184.23      4.53 o 
  -1  12  19        4.67        1.86      2.29 o 
   0  12  19      116.15      132.18      4.48 o 
   1  12  19       18.31       18.43      2.76 o 
   2  12  19        8.99       12.69      1.85 o 
   0  13  19       48.17       51.06      2.38 o 
  -4   0  20      453.21      483.56     14.83 o 
  -2   0  20      179.70      186.52      3.91 o 
   0   0  20     2295.81     2048.69     20.74 o 
   2   0  20     1014.40      890.48     21.43 o 
   4   0  20      150.84      133.30      4.86 o 
  -5   1  20      619.14      719.89      6.97 o 
  -4   1  20      250.87      270.28      4.48 o 
  -3   1  20       67.77       70.81      2.45 o 
  -2   1  20       51.92       43.38      2.05 o 
  -1   1  20      486.39      461.75      8.16 o 
   0   1  20      856.37      784.45      9.25 o 
   1   1  20      221.75      182.75      4.99 o 
   2   1  20        0.71        4.05      2.37 o 
   3   1  20       95.51      103.20      3.56 o 
   4   1  20       11.86       10.40      1.77 o 
   5   1  20      157.75      183.34      4.14 o 
  -5   2  20       82.27       93.37      2.49 o 
  -4   2  20       12.57       18.00      2.06 o 
  -3   2  20       50.05       51.47      3.40 o 
  -2   2  20      233.27      210.80      4.21 o 
  -1   2  20      162.60      141.79      3.59 o 
   0   2  20      403.11      377.85      6.69 o 
   1   2  20      132.67      128.02      6.63 o 
   2   2  20      379.10      403.64      5.74 o 
   3   2  20       10.18       14.59      2.26 o 
   4   2  20       14.66       18.31      3.16 o 
   5   2  20        7.94       11.11      2.01 o 
  -5   3  20       69.12       63.30      1.98 o 
  -4   3  20      117.27      119.94      4.02 o 
  -3   3  20        1.23        4.10      2.34 o 
  -2   3  20       65.89       59.91      2.40 o 
  -1   3  20      762.27      696.06      7.24 o 
   0   3  20      331.88      303.83      6.18 o 
   1   3  20      205.99      194.51      5.04 o 
   2   3  20       23.28       17.54      3.60 o 
   3   3  20      311.33      296.58      8.22 o 
   4   3  20        0.95        2.14      2.49 o 
   5   3  20        0.05       -0.39      1.70 o 
  -5   4  20       15.34       21.67      1.96 o 
  -4   4  20      128.79      116.42      6.39 o 
  -3   4  20        6.22        6.21      2.64 o 
  -2   4  20       60.71       47.54      2.90 o 
  -1   4  20      381.69      373.12      6.62 o 
   0   4  20     1020.06     1058.27     94.76 o 
   1   4  20      123.06       98.29      5.66 o 
   2   4  20      645.88      611.99     11.93 o 
   3   4  20        0.94        4.61      3.43 o 
   4   4  20        0.43        4.87      2.69 o 
   5   4  20       13.89       21.46      2.17 o 
  -5   5  20       87.96       93.62      2.87 o 
  -4   5  20      209.35      212.55      4.86 o 
  -3   5  20       83.52       82.42      3.37 o 
  -2   5  20        8.14        6.63      2.10 o 
  -1   5  20      242.19      222.24      4.42 o 
   0   5  20      391.02      363.78     32.39 o 
   1   5  20        1.66        5.53      2.45 o 
   2   5  20      229.60      238.64      7.73 o 
   3   5  20        7.52        9.70      3.36 o 
   4   5  20      122.61      133.71      4.88 o 
  -5   6  20      109.19      115.01      2.65 o 
  -4   6  20       11.02        8.94      1.76 o 
  -3   6  20       42.00       44.72      2.66 o 
  -2   6  20       87.41       78.58      4.07 o 
  -1   6  20       87.65       91.86      5.94 o 
   0   6  20      123.99      157.61      6.81 o 
   1   6  20       64.05       64.77      2.62 o 
   2   6  20       14.76       11.12      4.51 o 
   3   6  20       32.91       35.64      2.38 o 
   4   6  20       18.00       18.90      2.79 o 
  -4   7  20       84.15       76.80      2.89 o 
  -3   7  20       24.83       19.71      2.60 o 
  -2   7  20        0.16       -0.55      2.44 o 
  -1   7  20      274.22      260.47      8.49 o 
   0   7  20       16.77       23.48      4.19 o 
   1   7  20       20.76       18.56      2.57 o 
   2   7  20       18.75       16.60      2.32 o 
   3   7  20       20.39       19.89      1.97 o 
   4   7  20       11.74       11.40      2.26 o 
  -4   8  20      600.59      597.88      8.58 o 
  -3   8  20       64.74       60.64      3.10 o 
  -2   8  20       36.08       33.55      4.38 o 
  -1   8  20      101.07       98.69      5.95 o 
   0   8  20       52.05       65.29      4.75 o 
   1   8  20        3.57        3.38      2.68 o 
   2   8  20      220.02      223.43      4.45 o 
   3   8  20       87.83       99.06      5.50 o 
  -4   9  20        6.72        5.41      1.91 o 
  -3   9  20       14.57       16.01      2.87 o 
  -2   9  20       32.03       36.28      4.41 o 
  -1   9  20       44.54       44.32      4.45 o 
   0   9  20        4.49        4.90      3.35 o 
   1   9  20        2.71        4.35      2.63 o 
   2   9  20        9.31       12.66      2.81 o 
   3   9  20        3.60        2.76      1.84 o 
  -3  10  20       25.84       29.37      2.84 o 
  -2  10  20       11.88       13.94      2.89 o 
  -1  10  20      599.75      633.04     10.74 o 
   0  10  20      172.03      152.86      5.89 o 
   1  10  20      212.35      237.07      6.57 o 
   2  10  20       19.61       22.01      2.62 o 
  -2  11  20       38.99       48.62      3.23 o 
  -1  11  20        5.66        7.80      2.87 o 
   0  11  20       73.88       76.38      3.96 o 
   1  11  20      219.44      231.52      5.75 o 
   2  11  20        6.83       14.48      2.34 o 
  -1  12  20      219.43      227.00      4.83 o 
   0  12  20        1.92        1.60      2.05 o 
   1  12  20      201.08      242.39      4.82 o 
  -5   0  21       95.38       93.65      4.13 o 
  -3   0  21      112.02      133.53      3.34 o 
  -1   0  21     2238.97     2106.26     21.48 o 
   1   0  21     1120.90      891.90     13.91 o 
   3   0  21      727.91      623.78     10.60 o 
  -5   1  21       80.41       97.85      2.25 o 
  -4   1  21       84.89       93.12      2.84 o 
  -3   1  21      510.36      543.72      9.93 o 
  -2   1  21     1925.78     1803.49     11.31 o 
  -1   1  21      496.28      459.84     10.24 o 
   0   1  21       42.80       29.55      2.87 o 
   1   1  21     2724.45     2408.92     34.76 o 
   2   1  21       59.30       59.78      2.27 o 
   3   1  21       22.83       19.19      2.30 o 
   4   1  21        9.36        3.55      1.63 o 
  -5   2  21        1.24        2.47      1.39 o 
  -4   2  21        0.46        0.06      1.72 o 
  -3   2  21      239.04      223.75      5.07 o 
  -2   2  21      360.74      367.72      7.29 o 
  -1   2  21      731.36      648.70      8.68 o 
   0   2  21       40.30       39.82      3.25 o 
   1   2  21       40.79       48.02      3.12 o 
   2   2  21        0.96        1.92      1.81 o 
   3   2  21      118.14      131.39      3.64 o 
   4   2  21       15.68       17.59      2.89 o 
  -5   3  21        1.80        4.15      1.30 o 
  -4   3  21        0.66        0.29      2.03 o 
  -3   3  21       36.26       33.76      3.16 o 
  -2   3  21       91.22      109.87      3.52 o 
  -1   3  21       16.99       15.21      3.06 o 
   0   3  21       20.40       22.89      2.64 o 
   1   3  21      704.34      614.58      8.37 o 
   2   3  21        7.38        6.12      3.52 o 
   3   3  21      143.90      130.55      5.86 o 
   4   3  21       75.34       85.04      4.02 o 
  -5   4  21       56.56       58.25      2.39 o 
  -4   4  21       54.26       55.82      3.19 o 
  -3   4  21       30.80       35.00      2.61 o 
  -2   4  21      243.52      224.09      5.99 o 
  -1   4  21       17.23       11.89      2.20 o 
   0   4  21      587.93      549.10     19.28 o 
   1   4  21      459.37      395.70     10.22 o 
   2   4  21       77.80       79.03      5.11 o 
   3   4  21      122.41      120.68      5.65 o 
   4   4  21      119.30      133.10      4.71 o 
  -5   5  21        0.04       -1.13      1.36 o 
  -4   5  21        1.81        1.83      1.34 o 
  -3   5  21      682.48      678.15      7.58 o 
  -2   5  21       30.66       28.95      3.68 o 
  -1   5  21      637.79      633.07     10.32 o 
   0   5  21      273.04      292.99     10.26 o 
   1   5  21      675.39      660.05     17.34 o 
   2   5  21       10.55       12.65      3.77 o 
   3   5  21      118.28      111.48      5.28 o 
   4   5  21       37.21       32.59      2.87 o 
  -4   6  21       26.33       26.76      1.76 o 
  -3   6  21      403.76      375.03      6.37 o 
  -2   6  21       81.91       78.00      3.69 o 
  -1   6  21      417.19      397.58      9.81 o 
   0   6  21        6.28        3.79      2.84 o 
   1   6  21      118.55      137.53      3.29 o 
   2   6  21       98.70      123.34      3.73 o 
   3   6  21        1.33        1.15      2.94 o 
   4   6  21       37.81       44.31      2.85 o 
  -4   7  21        1.37        2.23      1.43 o 
  -3   7  21       11.80       13.06      2.28 o 
  -2   7  21        3.09        1.87      2.64 o 
  -1   7  21       18.18       18.03      4.04 o 
   0   7  21     1386.00     1331.85     16.47 o 
   1   7  21      666.03      682.43      9.54 o 
   2   7  21      354.71      341.99      5.40 o 
   3   7  21       82.88       93.15      3.24 o 
   4   7  21       21.24       24.87      2.19 o 
  -4   8  21      192.23      216.70      9.75 o 
  -3   8  21      590.50      551.76      9.75 o 
  -2   8  21        4.36        5.17      3.56 o 
  -1   8  21      246.95      244.84      7.46 o 
   0   8  21      223.64      252.28      7.59 o 
   1   8  21        0.01        1.76      1.83 o 
   2   8  21       31.06       37.76      2.30 o 
   3   8  21      111.10      116.92      7.96 o 
  -3   9  21       97.75      101.86      4.34 o 
  -2   9  21        0.03       -0.16      2.54 o 
  -1   9  21       43.08       41.28      3.85 o 
   0   9  21       59.35       49.45      2.63 o 
   1   9  21       23.83       34.62      3.56 o 
   2   9  21      162.57      177.39      5.03 o 
  -3  10  21        0.01        0.39      1.67 o 
  -2  10  21        2.54        3.90      2.52 o 
  -1  10  21       41.07       39.37      3.51 o 
   0  10  21       14.32       18.74      2.75 o 
   1  10  21       82.94       86.86      4.12 o 
   2  10  21       31.72       27.77      2.49 o 
  -2  11  21        2.67        5.07      1.74 o 
  -1  11  21      159.37      160.99      3.73 o 
   0  11  21      102.37      103.65      4.04 o 
   1  11  21      165.39      170.53      4.58 o 
   0  12  21        0.73        0.44      1.60 o 
  -4   0  22        3.17        4.83      1.93 o 
  -2   0  22       77.92       91.38      3.68 o 
   0   0  22       31.57       22.02      4.19 o 
   2   0  22        0.07        1.28      2.11 o 
   4   0  22        7.56        6.96      2.19 o 
  -5   1  22       15.15       17.14      1.51 o 
  -4   1  22       20.47       20.50      1.86 o 
  -3   1  22      273.82      290.49      4.51 o 
  -2   1  22       70.71       69.69      2.39 o 
  -1   1  22      317.27      310.46      8.51 o 
   0   1  22     1131.37      962.48     15.55 o 
   1   1  22      415.90      404.34      6.86 o 
   2   1  22      212.72      208.74      3.53 o 
   3   1  22       60.40       54.80      2.84 o 
   4   1  22        4.65        3.94      1.54 o 
  -5   2  22        7.31        7.17      2.21 o 
  -4   2  22      153.42      161.40      3.25 o 
  -3   2  22        0.15        1.03      1.81 o 
  -2   2  22     1037.04      962.56      7.18 o 
  -1   2  22        1.67        4.30      2.27 o 
   0   2  22      168.07      157.54      4.67 o 
   1   2  22      128.84      145.89      4.45 o 
   2   2  22       54.56       59.49      2.48 o 
   3   2  22        0.51        0.79      1.94 o 
   4   2  22        9.02       16.28      2.68 o 
  -5   3  22       87.95       88.09      5.02 o 
  -4   3  22        0.81        0.16      1.57 o 
  -3   3  22      180.52      162.22      4.31 o 
  -2   3  22       14.15       18.11      1.89 o 
  -1   3  22       75.93       59.18      3.33 o 
   0   3  22     2334.11     2057.22     55.28 o 
   1   3  22      170.88      146.26      4.43 o 
   2   3  22       98.95       87.23      5.45 o 
   3   3  22        9.28       10.88      3.17 o 
   4   3  22        0.25        1.08      2.12 o 
  -5   4  22      138.04      146.02      3.78 o 
  -4   4  22       14.26       14.43      1.45 o 
  -3   4  22      149.00      159.58      3.10 o 
  -2   4  22        4.20        3.59      1.91 o 
  -1   4  22      101.29       93.48      4.83 o 
   0   4  22       16.49       18.38      2.81 o 
   1   4  22       72.31       61.86      4.39 o 
   2   4  22      178.05      152.95      6.38 o 
   3   4  22      185.10      190.61      6.36 o 
   4   4  22        2.17        3.46      2.17 o 
  -4   5  22       64.76       68.43      1.89 o 
  -3   5  22      248.94      239.95      4.69 o 
  -2   5  22       22.35       17.91      3.26 o 
  -1   5  22        0.02        4.74      2.31 o 
   0   5  22      316.11      324.44     28.31 o 
   1   5  22      107.74      113.91      3.90 o 
   2   5  22      151.06      164.49      6.30 o 
   3   5  22       53.82       40.46      3.86 o 
   4   5  22       39.03       46.84      2.90 o 
  -4   6  22       17.74       19.08      1.44 o 
  -3   6  22       67.83       65.97      3.07 o 
  -2   6  22      120.58      109.18      4.74 o 
  -1   6  22      190.83      203.04      7.08 o 
   0   6  22        8.63       13.05      2.51 o 
   1   6  22      387.85      439.29      6.56 o 
   2   6  22       48.77       65.12      4.32 o 
   3   6  22        4.69        8.71      2.84 o 
   4   6  22        2.25        2.85      1.83 o 
  -4   7  22       75.67       87.88      2.28 o 
  -3   7  22      157.42      159.26      3.95 o 
  -2   7  22        6.59        3.50      3.33 o 
  -1   7  22      103.16      109.97      5.31 o 
   0   7  22      224.93      218.74      4.76 o 
   1   7  22      234.92      263.97      4.95 o 
   2   7  22       88.48      102.75      3.59 o 
   3   7  22       21.24       21.94      2.51 o 
  -3   8  22        1.17        0.15      2.24 o 
  -2   8  22      194.24      201.04      6.47 o 
  -1   8  22      345.64      393.34      8.83 o 
   0   8  22      201.16      187.87      4.26 o 
   1   8  22      330.21      385.25      5.41 o 
   2   8  22        0.53        1.69      1.58 o 
   3   8  22        0.20       -0.89      1.89 o 
  -3   9  22      251.34      236.57      5.16 o 
  -2   9  22       33.54       35.16      3.25 o 
  -1   9  22       17.19       16.62      3.24 o 
   0   9  22      303.30      325.32      9.90 o 
   1   9  22       35.19       43.55      3.10 o 
   2   9  22       60.76       63.44      3.01 o 
  -2  10  22       57.30       52.47      3.12 o 
  -1  10  22       14.74       18.08      4.45 o 
   0  10  22       25.90       30.86      2.79 o 
   1  10  22      128.36      141.69      4.28 o 
  -1  11  22       80.77      101.25      3.31 o 
   0  11  22        9.30        7.55      2.06 o 
   1  11  22       14.84        9.48      1.65 o 
  -3   0  23       61.20       68.87      2.49 o 
  -1   0  23       42.55       55.51      4.89 o 
   1   0  23       84.30       73.23      5.40 o 
   3   0  23      497.70      500.84      8.59 o 
  -4   1  23       79.12       89.36      2.32 o 
  -3   1  23      217.59      224.39      3.26 o 
  -2   1  23       20.17       20.94      2.08 o 
  -1   1  23      285.48      270.50      5.95 o 
   0   1  23      416.98      377.29     10.13 o 
   1   1  23       34.08       35.45      2.85 o 
   2   1  23       38.53       32.07      3.03 o 
   3   1  23        2.53        3.17      1.71 o 
   4   1  23       23.05       25.70      2.23 o 
  -4   2  23       31.84       33.82      2.33 o 
  -3   2  23        2.33        5.52      1.77 o 
  -2   2  23       95.20       89.20      2.65 o 
  -1   2  23      184.74      167.41      4.80 o 
   0   2  23       15.99       16.13      2.77 o 
   1   2  23       15.57       13.36      2.61 o 
   2   2  23       19.18       20.91      1.86 o 
   3   2  23        8.48        9.95      2.76 o 
   4   2  23       82.93      100.31      3.57 o 
  -4   3  23        9.10        7.54      1.61 o 
  -3   3  23       53.55       45.90      2.48 o 
  -2   3  23       59.33       55.99      2.66 o 
  -1   3  23      520.79      505.12     11.29 o 
   0   3  23      318.21      294.86     12.07 o 
   1   3  23       91.98       88.57      5.10 o 
   2   3  23      115.26      100.48      5.55 o 
   3   3  23        0.61        0.04      2.79 o 
   4   3  23       12.84       13.43      2.26 o 
  -4   4  23       79.34       79.41      2.19 o 
  -3   4  23      123.33      114.47      3.67 o 
  -2   4  23      188.90      207.80      3.89 o 
  -1   4  23      658.75      600.57     25.19 o 
   0   4  23     1119.03     1121.78     31.85 o 
   1   4  23      323.45      288.01      7.69 o 
   2   4  23       22.96       34.90      4.16 o 
   3   4  23       25.06       22.44      3.20 o 
   4   4  23        3.59        7.08      1.97 o 
  -4   5  23       15.22       18.77      1.38 o 
  -3   5  23        8.89       16.11      1.84 o 
  -2   5  23      122.30      130.80      5.54 o 
  -1   5  23       26.66       21.98      4.24 o 
   0   5  23        3.95       10.02      3.52 o 
   1   5  23       54.38       51.08      3.05 o 
   2   5  23       42.01       31.72      3.87 o 
   3   5  23      107.07      107.83      4.53 o 
   4   5  23      154.77      179.58      3.86 o 
  -4   6  23        0.33        2.35      2.07 o 
  -3   6  23      250.50      238.05      4.47 o 
  -2   6  23        0.57       -1.64      2.68 o 
  -1   6  23      199.95      212.98     15.06 o 
   0   6  23       16.12       12.34      2.30 o 
   1   6  23        7.40        8.87      2.25 o 
   2   6  23       77.90       94.33      4.71 o 
   3   6  23      417.67      466.75      7.45 o 
  -3   7  23       48.14       49.48      2.32 o 
  -2   7  23       12.07       10.29      3.11 o 
  -1   7  23       71.82       86.34      8.70 o 
   0   7  23       88.37       91.32      4.02 o 
   1   7  23       50.51       50.50      3.13 o 
   2   7  23        0.33        0.74      2.40 o 
   3   7  23      185.77      226.63      4.66 o 
  -3   8  23        0.36        0.81      1.36 o 
  -2   8  23        6.86        8.20      2.80 o 
  -1   8  23       68.01       72.28      2.93 o 
   0   8  23      128.84      146.61      3.54 o 
   1   8  23       34.18       37.39      2.10 o 
   2   8  23        0.02        0.77      1.52 o 
  -2   9  23        2.47        5.32      2.83 o 
  -1   9  23        8.89        8.07      1.74 o 
   0   9  23       29.44       36.79      1.98 o 
   1   9  23        0.49        0.95      1.89 o 
  -2  10  23        3.58        3.88      1.15 o 
  -1  10  23        4.78        6.12      1.34 o 
   0  10  23       26.24       36.40      2.46 o 
   1  10  23        2.19        2.37      1.84 o 
  -4   0  24        2.09        4.63      2.38 o 
  -2   0  24       72.08       81.99      4.80 o 
   0   0  24      568.52      442.46     10.15 o 
   2   0  24        2.61        0.55      2.66 o 
  -4   1  24        3.36        3.61      2.09 o 
  -3   1  24        3.04        6.40      1.54 o 
  -2   1  24      906.16      840.15     16.30 o 
  -1   1  24        2.29        3.62      2.47 o 
   0   1  24      624.72      538.04     14.17 o 
   1   1  24      597.98      538.35      7.68 o 
   2   1  24      606.51      596.23      5.83 o 
   3   1  24       37.01       41.31      2.12 o 
   4   1  24      128.00      146.97      3.32 o 
  -4   2  24      133.04      155.34      4.74 o 
  -3   2  24        5.55        5.85      2.07 o 
  -2   2  24      137.31      140.73      9.67 o 
  -1   2  24        0.32        1.51      2.35 o 
   0   2  24       24.47       15.83      2.57 o 
   1   2  24      293.61      297.58      5.81 o 
   2   2  24      277.53      253.52      4.72 o 
   3   2  24        6.49       12.51      2.54 o 
   4   2  24        7.26       12.21      1.76 o 
  -3   3  24       60.67       63.14      2.95 o 
  -2   3  24      145.99      121.50      3.87 o 
  -1   3  24       20.37       20.58      3.40 o 
   0   3  24        2.63        1.93      2.41 o 
   1   3  24       45.92       46.97      2.61 o 
   2   3  24       10.52       12.46      3.22 o 
   3   3  24        0.05        1.04      2.60 o 
   4   3  24      103.93      126.65      3.23 o 
  -3   4  24      122.22      124.56      6.74 o 
  -2   4  24      223.61      216.60      6.92 o 
  -1   4  24        0.73        1.91      2.28 o 
   0   4  24      143.38      134.77      5.71 o 
   1   4  24      120.52      127.62      3.93 o 
   2   4  24       45.79       49.05      3.96 o 
   3   4  24       42.85       39.69      3.34 o 
  -3   5  24       80.24       90.44      2.83 o 
  -2   5  24      481.76      491.30     39.87 o 
  -1   5  24      458.65      474.67      9.95 o 
   0   5  24       64.23       75.96      4.95 o 
   1   5  24       18.50       19.79      2.29 o 
   2   5  24      155.68      151.75      5.54 o 
   3   5  24       17.14       20.17      2.51 o 
  -3   6  24      127.04      150.59      4.53 o 
  -2   6  24       59.36       57.85      2.74 o 
  -1   6  24        2.21        2.35      2.04 o 
   0   6  24      285.98      289.40     11.22 o 
   1   6  24       61.21       71.58      4.20 o 
   2   6  24       28.65       41.62      3.50 o 
   3   6  24      112.29      129.89      3.82 o 
  -3   7  24       28.93       23.68      1.71 o 
  -2   7  24      147.57      149.91      5.81 o 
  -1   7  24     1134.43     1184.90      8.60 o 
   0   7  24      207.34      219.58      3.33 o 
   1   7  24        0.27        0.54      2.51 o 
   2   7  24        1.34        1.55      2.12 o 
  -3   8  24       82.46       96.14      2.96 o 
  -2   8  24        4.94        9.56      1.67 o 
  -1   8  24      183.39      193.49      3.74 o 
   0   8  24       35.64       29.04      1.95 o 
   1   8  24        0.10       -0.65      1.55 o 
  -2   9  24       43.29       46.10      3.16 o 
  -1   9  24        0.64        1.97      1.79 o 
   0   9  24        4.11        7.34      1.82 o 
  -3   0  25      586.34      625.55      8.64 o 
  -1   0  25      372.94      355.33      8.97 o 
   1   0  25       91.93      105.62      5.43 o 
   3   0  25      252.11      268.26      5.29 o 
  -3   1  25      113.51      114.65      4.33 o 
  -2   1  25        4.52        4.97      2.10 o 
  -1   1  25       95.13       95.90      4.43 o 
   0   1  25      436.84      428.78      6.89 o 
   1   1  25       97.42       95.24      3.55 o 
   2   1  25      230.30      254.73      4.49 o 
   3   1  25        3.45        4.75      1.51 o 
  -3   2  25       27.24       31.26      2.87 o 
  -2   2  25       58.37       42.32      2.66 o 
  -1   2  25       47.36       44.78      2.96 o 
   0   2  25       24.58       31.46      2.95 o 
   1   2  25      748.88      699.02     10.99 o 
   2   2  25        1.35        4.14      1.78 o 
   3   2  25       33.18       36.85      3.01 o 
  -3   3  25       28.68       25.32      2.93 o 
  -2   3  25       56.95       49.18      6.81 o 
  -1   3  25        9.68       11.81      2.36 o 
   0   3  25       10.16        5.55      2.35 o 
   1   3  25        8.03        7.80      1.67 o 
   2   3  25       32.97       41.03      3.60 o 
   3   3  25      154.52      157.39      4.49 o 
  -3   4  25        4.72        5.74      2.41 o 
  -2   4  25        1.09       -0.84      2.92 o 
  -1   4  25       89.56       83.11      4.90 o 
   0   4  25       25.25       27.23      3.45 o 
   1   4  25       25.30       30.06      2.41 o 
   2   4  25       42.05       39.67      3.54 o 
   3   4  25        0.09        2.38      1.99 o 
  -3   5  25       55.85       73.85      3.37 o 
  -2   5  25       37.75       44.84      3.55 o 
  -1   5  25       37.04       27.52      3.44 o 
   0   5  25      699.91      659.22     10.67 o 
   1   5  25        2.28        2.77      1.96 o 
   2   5  25      194.33      201.84      5.56 o 
   3   5  25      149.09      179.40      4.16 o 
  -3   6  25       44.95       52.04      2.90 o 
  -2   6  25       29.13       29.04      2.18 o 
  -1   6  25      346.17      331.62      7.52 o 
   0   6  25      305.24      328.93     12.00 o 
   1   6  25        5.57        3.99      2.64 o 
   2   6  25       90.51      107.56      3.89 o 
  -2   7  25       19.46       20.39      1.66 o 
  -1   7  25       62.66       72.19      1.99 o 
   0   7  25       18.94       21.99      2.80 o 
   1   7  25        6.73        9.53      2.28 o 
   2   7  25        4.75        4.72      1.75 o 
  -2   8  25      312.94      325.36      5.45 o 
  -1   8  25      262.77      300.06      3.80 o 
   0   8  25        0.08        2.65      1.58 o 
  -2   0  26      621.78      662.73     10.40 o 
   0   0  26      215.81      200.14      6.77 o 
   2   0  26      126.37      133.75      4.49 o 
  -3   1  26       14.81        9.27      2.20 o 
  -2   1  26       34.44       25.08      2.39 o 
  -1   1  26        4.44        0.61      2.24 o 
   0   1  26      105.95      100.37      3.62 o 
   1   1  26       82.61       90.75      3.21 o 
   2   1  26        5.38        6.98      1.65 o 
   3   1  26      101.11      129.30      3.56 o 
  -3   2  26      120.57      113.94      3.90 o 
  -2   2  26       20.65       25.11      2.23 o 
  -1   2  26       18.96       19.00      2.48 o 
   0   2  26        0.03        0.71      2.05 o 
   1   2  26      140.73      137.87      4.35 o 
   2   2  26       20.61       23.88      2.79 o 
   3   2  26       88.44       96.79      3.24 o 
  -3   3  26      272.76      295.24      5.60 o 
  -2   3  26      169.38      145.82      5.32 o 
  -1   3  26        2.31        5.06      2.03 o 
   0   3  26       89.28      100.20      5.01 o 
   1   3  26       85.48       82.20      2.99 o 
   2   3  26      170.86      165.95      5.10 o 
   3   3  26       51.70       47.44      2.52 o 
  -3   4  26       23.04       24.76      2.33 o 
  -2   4  26       20.25       20.66      2.76 o 
  -1   4  26       10.27        9.77      3.02 o 
   0   4  26       91.94      101.44      4.60 o 
   1   4  26       10.26       16.41      2.20 o 
   2   4  26      139.74      149.06      4.68 o 
   3   4  26       43.40       62.68      2.53 o 
  -3   5  26       27.85       26.10      2.32 o 
  -2   5  26        4.01        0.05      2.47 o 
  -1   5  26      246.73      280.96      6.71 o 
   0   5  26      118.05      115.17      3.33 o 
   1   5  26       98.46      101.03      2.83 o 
   2   5  26       46.15       58.00      3.35 o 
  -2   6  26      110.48      113.14      4.09 o 
  -1   6  26      108.80      113.40      3.85 o 
   0   6  26       47.15       59.75      2.33 o 
   1   6  26      246.71      262.20      5.56 o 
   2   6  26      115.59      134.70      3.55 o 
  -2   7  26        0.23        0.51      1.62 o 
  -1   7  26       15.69       14.29      2.38 o 
   0   7  26      195.59      212.84      7.41 o 
   1   7  26      170.56      207.83      4.05 o 
  -1   0  27     1111.32     1247.82     14.27 o 
   1   0  27       58.96       45.33      2.44 o 
  -2   1  27        6.00        5.21      1.77 o 
  -1   1  27       36.33       38.39      2.59 o 
   0   1  27       15.19        9.39      2.20 o 
   1   1  27        3.52        3.32      1.52 o 
   2   1  27       71.96       64.07      2.11 o 
  -2   2  27      127.09      140.55      3.30 o 
  -1   2  27      229.79      246.10      8.03 o 
   0   2  27       12.97       11.14      2.25 o 
   1   2  27        0.00        0.00      1.36 o 
   2   2  27       16.21       19.59      2.48 o 
  -2   3  27       80.45       84.52      3.85 o 
  -1   3  27        0.99        0.15      2.63 o 
   0   3  27       28.17       34.86      2.26 o 
   1   3  27      230.30      217.90      4.04 o 
   2   3  27        4.43        4.89      2.20 o 
  -2   4  27       15.74       21.18      2.64 o 
  -1   4  27       13.02       12.18      2.84 o 
   0   4  27       47.76       70.00      3.26 o 
   1   4  27       25.74       25.01      3.33 o 
   2   4  27        3.96        6.00      1.95 o 
  -2   5  27       34.58       30.45      2.50 o 
  -1   5  27        7.54        4.24      2.23 o 
   0   5  27        0.96        2.00      1.47 o 
   1   5  27        8.85       21.57      2.58 o 
   2   5  27       72.94       88.69      2.92 o 
  -2   6  27       41.34       44.77      2.39 o 
  -1   6  27       14.55       19.13      1.60 o 
   0   6  27      106.98      111.74      2.45 o 
   1   6  27       12.61       14.38      2.10 o 
  -2   0  28        6.63       12.86      2.22 o 
   0   0  28      830.47      841.85     10.98 o 
  -2   1  28       68.08       93.88      2.53 o 
  -1   1  28       31.50       36.11      2.36 o 
   0   1  28        2.50        1.27      1.41 o 
   1   1  28        9.13        5.26      1.47 o 
   2   1  28       19.08       23.57      1.95 o 
  -2   2  28        4.81        2.60      2.19 o 
  -1   2  28       34.45       24.49      3.16 o 
   0   2  28      117.69       99.12      2.75 o 
   1   2  28       55.36       66.17      3.48 o 
   2   2  28       18.97       24.41      2.08 o 
  -2   3  28        1.10        0.94      2.02 o 
  -1   3  28       55.64       57.23      3.56 o 
   0   3  28        5.62       10.76      1.74 o 
   1   3  28      187.58      207.39      5.11 o 
   2   3  28      292.98      341.91      4.99 o 
  -2   4  28        0.34        1.20      1.52 o 
  -1   4  28      167.69      165.34      4.53 o 
   0   4  28       49.40       60.64      2.28 o 
   1   4  28       87.51       91.30      3.36 o 
  -1   5  28       14.06       14.24      1.35 o 
   0   5  28       34.87       35.60      1.80 o 
   1   5  28      152.60      193.50      3.94 o 
  -1   0  29      214.83      283.38      5.82 o 
   1   0  29        0.03        1.65      1.64 o 
  -1   1  29       90.71      104.42      3.92 o 
   0   1  29       50.16       60.20      1.84 o 
   1   1  29       90.70      116.76      3.36 o 
  -1   2  29       70.77       67.68      3.12 o 
   0   2  29        8.49       12.14      1.71 o 
   1   2  29       68.36       91.80      3.08 o 
  -1   3  29        5.48        4.41      1.33 o 
   0   3  29       71.41       90.71      2.54 o 
   1   3  29       12.81       16.30      1.80 o 
  -1   4  29       19.22       20.29      1.98 o 
   0   4  29       49.07       80.90      2.79 o 
                                                 
